# Supplementary material for: Genome-wide mapping of imprinted differentially methylated regions by DNA methylation profiling of human placentas from triploidies
Source: Epigenetics Chromatin. 2011 Jul 13;4:10. doi: 10.1186/1756-8935-4-10 (PMC3154142; doi:10.1186/1756-8935-4-10)
Supplement: Additional file 2 — Tables S1 to S11. [file 1756-8935-4-10-S2.XLS]

## Sheet: Table S1
Table S1. Gestational age and karyotype of triploidy cases
Sample name	Type	Gestational age	Karyotype
TP1	Digynic	<10 weeks	XXX
TP3	Digynic	<10 weeks	XXX
TP20	Digynic	<10 weeks	XXX
TP56	Digynic	8 weeks	XXY
TP58	Digynic	8 weeks	XXX
TP60	Digynic	9 weeks	XXY
TP61	Digynic	12 weeks	XXX
TP69	Digynic	9 weeks 6 days	XXX
TP84	Digynic	6-8 weeks	XXX
TP85	Digynic	7 weeks 3 days	XXX
TP6	Diandric	8 weeks	XXX
TP7	Diandric	<10 weeks	XXY
TP9	Diandric	13 weeks	XXX
TP24	Diandric	13 weeks	XXX
TP49	Diandric	9 weeks	XXY
TP54	Diandric	14 weeks 2 days	XXY
TP57	Diandric	8 weeks 3 days	XXX
TP74	Diandric	17 weeks	XXX
TP76	Diandric	15 weeks	XXX
TP86	Diandric	15 weeks	XXY

## Sheet: Table S2
Table S2. Summary of DNA methylation and copy number variation in identified imprinted DML
CHR	Location	Gene	Known imprinted gene	M/P	TargetID	CNV	Average digynic	Std	Average diandric	Std	Difference	q value	Average CHM	Std	Average normal	Std
6	144370610	PLAGL1	Y	M	cg25350411		0.585323	0.0176609	0.338737	0.0185746	0.246585	0	0.116692	0.0327339	0.463998	0.0244802
3	184299917	MCCC1	N	M	cg04991337		0.569621	0.0412258	0.343062	0.0315378	0.226559	0	0.0735942	0.00800006	0.441247	0.0483772
7	94124144	PEG10	Y	M	cg16492735	gain	0.536984	0.0225168	0.312415	0.0200249	0.224569	0	0.0838006	0.0302285	0.418001	0.0150232
1	68285365	DIRAS3	Y	M	cg22901840		0.662516	0.0267794	0.448786	0.037477	0.21373	0	0.175683	0.0421258	0.549665	0.0206644
19	62044469	PEG3	Y	M	cg18668753		0.543654	0.0335352	0.330393	0.0243698	0.21326	0	0.167795	0.031744	0.417893	0.0241965
20	41575908	L3MBTL	Y	M	cg23626798		0.679736	0.0158079	0.467514	0.022716	0.212222	0	0.0933887	0.0239039	0.573789	0.0161161
19	62042104	ZIM2	Y	M	cg27519373		0.694623	0.0201198	0.48333	0.0369173	0.211294	0	0.15207	0.0248152	0.584809	0.0391469
19	62043946	ZIM2	Y	M	cg02162069		0.739646	0.0169772	0.529936	0.0233646	0.20971	0	0.0984968	0.0356236	0.640518	0.0231412
19	62041521	ZIM2	Y	M	cg17663463		0.664815	0.0170508	0.456795	0.0306963	0.20802	0	0.1719	0.0327862	0.553438	0.0360963
20	41575865	L3MBTL	Y	M	cg20091959		0.677193	0.0205247	0.469933	0.0230351	0.20726	0	0.102701	0.0326489	0.572148	0.0152876
7	50818058	GRB10	Y	M	cg12903171		0.551785	0.0208452	0.346345	0.0381803	0.20544	0	0.04915	0.00951074	0.43704	0.0364847
19	62043252	ZIM2	Y	M	cg22354595		0.687096	0.0184639	0.481894	0.030496	0.205202	0	0.0769897	0.0214268	0.575958	0.0372542
15	22751346	SNURF	Y	M	cg18506672		0.646934	0.0271163	0.445513	0.0310272	0.201421	0	0.242299	0.0458426	0.534784	0.041652
1	68289053	DIRAS3	Y	M	cg16148270		0.717415	0.0171309	0.521121	0.0399977	0.196294	0	0.22412	0.0721297	0.613859	0.0252838
7	94123896	PEG10	Y	M	cg08291000	gain	0.606462	0.0182896	0.413362	0.0148339	0.1931	0	0.106756	0.0274376	0.500082	0.0159374
1	68289041	DIRAS3	Y	M	cg05392265		0.629536	0.019606	0.437497	0.0380771	0.192038	0	0.184601	0.0675872	0.506516	0.026385
6	3794271	FAM50B	N	M	cg01570885		0.577541	0.0175936	0.385938	0.0403603	0.191603	0	0.238247	0.112379	0.456614	0.0382172
1	68288860	DIRAS3	Y	M	cg22500004		0.596636	0.0326026	0.407291	0.0304795	0.189345	0	0.157658	0.069854	0.492505	0.0330788
1	68285559	DIRAS3	Y	M	cg09118625		0.63004	0.0207692	0.44141	0.0396389	0.18863	0	0.120868	0.0253035	0.505284	0.0314208
7	129919741	MEST	Y	M	cg18183281		0.706974	0.0234163	0.520282	0.0295279	0.186692	0	0.13736	0.052752	0.631375	0.0288234
19	62044081	PEG3	Y	M	cg19098268		0.769329	0.019878	0.58729	0.0212852	0.182039	0	0.111923	0.0525251	0.681536	0.0251768
20	56863253	GNAS	Y	M	cg07284407		0.682921	0.0267699	0.502525	0.0329481	0.180396	0	0.212978	0.129285	0.607386	0.0353096
19	62043454	PEG3	Y	M	cg19335327		0.555468	0.0121674	0.376857	0.0190951	0.178611	0	0.0877823	0.0158025	0.448587	0.0284944
19	62043603	PEG3	Y	M	cg14849423		0.65809	0.0242699	0.48557	0.0223763	0.17252	0	0.0898519	0.035789	0.556823	0.0288557
7	94124891	SGCE	Y	M	cg18139769	gain	0.58047	0.0137496	0.409382	0.0262486	0.171087	0	0.0886358	0.0265152	0.479927	0.0174958
7	94124889	SGCE	Y	M	cg03682823	gain	0.489674	0.0205299	0.324548	0.0213114	0.165126	0	0.0543914	0.0214851	0.402113	0.0173194
1	68285433	DIRAS3	Y	M	cg13697378		0.601753	0.0120067	0.449511	0.0326078	0.152242	0	0.131335	0.0371948	0.513176	0.0144253
7	94124462	PEG10	Y	M	cg06695761	gain	0.704125	0.015354	0.553703	0.0127703	0.150422	0	0.145419	0.0732515	0.636133	0.0197503
20	41576510	L3MBTL	Y	M	cg02611863		0.615769	0.0603795	0.37284	0.0327181	0.242929	8.25356e-06	0.146315	0.0399071	0.567805	0.0876187
15	43102722	SORD	N	M	cg26196700	gain/loss	0.544439	0.0499636	0.316445	0.0509072	0.227995	8.25356e-06	0.0412297	0.00625369	0.445206	0.0623979
19	62041816	ZIM2	Y	M	cg02793099		0.600649	0.0197178	0.381181	0.0664996	0.219468	8.25356e-06	0.0905293	0.0203486	0.471292	0.0391843
5	95092572	RHOBTB3	N	M	cg24274600		0.572399	0.0414217	0.357669	0.0436886	0.214729	8.25356e-06	0.0328654	0.00228374	0.520403	0.0370177
20	56862672	GNAS	Y	M	cg21988465		0.774948	0.0259826	0.563146	0.0518878	0.211803	8.25356e-06	0.292492	0.275642	0.683902	0.0270131
15	43102081	SORD	N	M	cg06424894	gain/loss	0.491861	0.0306026	0.281506	0.0489344	0.210355	8.25356e-06	0.0992281	0.0124144	0.381254	0.025158
6	144371522	PLAGL1	Y	M	cg17895149		0.692799	0.0174922	0.483091	0.0631412	0.209708	8.25356e-06	0.137385	0.0783172	0.572178	0.0485658
1	68289051	DIRAS3	Y	M	cg06191076		0.636429	0.0285507	0.443621	0.0561634	0.192809	8.25356e-06	0.18182	0.0766575	0.483557	0.0314779
3	49289458	C3orf62	N	M	cg20835282		0.444293	0.0521326	0.259101	0.0405114	0.185192	8.25356e-06	0.181058	0.23794	0.409303	0.097579
4	89837660	NAP1L5	Y	M	cg12759554		0.659473	0.0244452	0.477389	0.0481407	0.182084	8.25356e-06	0.273698	0.139539	0.577818	0.0475737
19	62041908	ZIM2	Y	M	cg01656470		0.746024	0.0308538	0.566354	0.047273	0.17967	8.25356e-06	0.148894	0.0879979	0.661878	0.0420205
15	22751499	SNURF	Y	M	cg02125271		0.64231	0.0371654	0.462974	0.0549916	0.179337	8.25356e-06	0.306868	0.0492513	0.566257	0.0381863
9	114692645	SLC46A2	N	M	cg07758904	gain/loss	0.554026	0.03596	0.382194	0.0508376	0.171832	8.25356e-06	0.136433	0.0554936	0.491675	0.06892
10	23256733	ARMC3	N	M	cg11673092		0.410318	0.0415434	0.253386	0.0183203	0.156932	8.25356e-06	0.0584222	0.0171479	0.331225	0.0340569
14	23633275	PCK2	N	M	cg26402828		0.564772	0.020066	0.411844	0.0443211	0.152928	8.25356e-06	0.0648345	0.00880866	0.474213	0.144633
7	94123578	PEG10	Y	M	cg19107595	gain	0.69332	0.0368608	0.541602	0.0231714	0.151718	8.25356e-06	0.15643	0.0385261	0.651846	0.0309121
19	10166911	DNMT1	N	M	cg15043801	loss	0.50976	0.0378456	0.359161	0.0250631	0.150599	8.25356e-06	0.0621297	0.0176839	0.461357	0.0390844
16	65195794	CMTM3	N	M	cg23297477		0.557699	0.0542895	0.351697	0.0581476	0.206002	3.08544e-05	0.063657	0.00770406	0.514301	0.0573133
18	31210848	ZNF396	N	M	cg03776551		0.530246	0.0463754	0.343623	0.0553538	0.186623	3.08544e-05	0.0524361	0.0114213	0.449635	0.0275117
20	56864058	GNAS	Y	M	cg14203179		0.553894	0.0510811	0.356909	0.0578126	0.196985	4.81457e-05	0.101177	0.0342307	0.382772	0.0428891
10	71562721	AIFM2	N	M	cg26699283	gain/loss	0.580156	0.0763066	0.346493	0.056783	0.233663	5.8954e-05	0.0674797	0.00744517	0.479743	0.0546285
6	14226206	CD83	N	M	cg01288598		0.609118	0.037835	0.457043	0.0489541	0.152075	5.8954e-05	0.076402	0.0137029	0.551081	0.0444675
17	4967117	ZNF232	N	M	cg24680602	gain	0.484357	0.0328049	0.333846	0.0545762	0.150512	8.31293e-05	0.156737	0.118482	0.387773	0.0693233
14	23633418	PCK2	N	M	cg15467148		0.653636	0.0315039	0.50016	0.0572888	0.153476	9.23475e-05	0.117662	0.0225717	0.542554	0.160924
2	62587080	TMEM17	N	M	cg12385425		0.604153	0.059064	0.38224	0.0765287	0.221912	9.52333e-05	0.0973764	0.0130063	0.563582	0.0289116
5	102926628	NUDT12	Y	M	cg07655627		0.506232	0.0435654	0.328607	0.0644405	0.177626	9.8845e-05	0.116854	0.0314111	0.387546	0.0983154
3	193927896	FGF12	N	M	cg15543551		0.318753	0.0550794	0.152658	0.0475368	0.166095	9.8845e-05	0.0742067	0.0100006	0.21551	0.0405168
11	605519	IRF7	N	M	cg16541031	gain/loss	0.330229	0.0521212	0.173817	0.0459147	0.156412	0.000103169	0.0608515	0.0103958	0.245424	0.0669022
11	2676805	KCNQ1	Y	M	cg27119222		0.696598	0.0287345	0.512539	0.0767374	0.184059	0.000111013	0.208849	0.0329865	0.599601	0.0545423
12	22379732	ST8SIA1	N	M	cg00769520	gain/loss	0.46508	0.0430588	0.269476	0.0769736	0.195604	0.000117264	0.0495632	0.0243737	0.401986	0.0353142
12	22378486	ST8SIA1	N	M	cg24723331	gain/loss	0.484775	0.0515781	0.304857	0.0629429	0.179917	0.000117264	0.148837	0.0805799	0.406805	0.0596679
11	2550433	KCNQ1	Y	M	cg08007665		0.679208	0.0420268	0.526205	0.0541023	0.153003	0.000117264	0.315557	0.0812927	0.566307	0.0717637
1	68288565	DIRAS3	Y	M	cg19114595		0.580917	0.049157	0.427686	0.0490349	0.153231	0.000121112	0.203004	0.07832	0.468613	0.0426385
5	175989703	SNCB	N	M	cg05028467		0.465404	0.0752229	0.254788	0.0590982	0.210616	0.000123583	0.093018	0.0168778	0.36087	0.0559235
7	989201	CYP2W1	N	M	cg15914863		0.5975	0.0394045	0.436576	0.0643539	0.160924	0.000188533	0.413723	0.042408	0.49408	0.0538095
1	207915200	G0S2	N	M	cg17710021		0.566283	0.0265916	0.414097	0.0704474	0.152187	0.000336658	0.203008	0.136481	0.480914	0.0415932
5	112101332	APC	N	M	cg16970232	loss	0.652888	0.0491452	0.49805	0.0595088	0.154838	0.000374834	0.233635	0.0943016	0.652467	0.0812444
15	77169822	RASGRF1	N	M	cg16154416	gain/loss	0.343999	0.0291396	0.1883	0.072311	0.155699	0.000391515	0.0606441	0.0217257	0.264701	0.0609623
20	41576494	L3MBTL	Y	M	cg01071811		0.684261	0.0543419	0.495246	0.0852453	0.189015	0.000836623	0.199061	0.108239	0.627855	0.109434
15	77170468	RASGRF1	Y	M	cg15156078	gain/loss	0.387123	0.0622819	0.219949	0.0645427	0.167174	0.000850199	0.0901816	0.0196848	0.29309	0.0718688
20	56850628	GNAS	Y	P	cg20582984		0.53968	0.0186728	0.750742	0.020254	-0.211062	0	0.887213	0.0077669	0.656814	0.0199565
16	3433998	ZNF597	Y	P	cg14654875	gain	0.252583	0.018846	0.460656	0.0331707	-0.208073	0	0.619086	0.0809535	0.330147	0.047309
20	56850283	GNAS	Y	P	cg01355739		0.564025	0.0198979	0.762667	0.0217691	-0.198642	0	0.907156	0.0130676	0.667963	0.0167186
20	56849901	GNAS	Y	P	cg18619398		0.459863	0.0191735	0.610044	0.0218091	-0.150181	0	0.845074	0.0389574	0.522004	0.023707
1	65503082	DNAJC6	N	P	cg09082287		0.220999	0.0352696	0.459697	0.0610568	-0.238697	8.25356e-06	0.441577	0.143015	0.397437	0.0913292
20	56848772	GNAS	Y	P	cg05558390		0.39895	0.0355022	0.629162	0.0506733	-0.230212	8.25356e-06	0.836559	0.0344297	0.5188	0.0666479
20	56849616	GNAS	Y	P	cg24975842		0.48543	0.0395694	0.698068	0.0616498	-0.212638	8.25356e-06	0.937219	0.0211517	0.572702	0.0413317
10	135021736	C10orf125	N	P	cg14607011	gain/loss	0.590395	0.0621764	0.796584	0.0359755	-0.206189	8.25356e-06	0.857578	0.0195322	0.728124	0.0390203
11	1977136	H19	Y	P	cg02657360	loss	0.294904	0.039604	0.491074	0.0566995	-0.19617	8.25356e-06	0.842321	0.0369215	0.401729	0.0261706
11	1974730	H19	Y	P	cg21167159	loss	0.56457	0.0396384	0.727504	0.039167	-0.162933	8.25356e-06	0.838771	0.0328308	0.626713	0.0481066
11	1976144	H19	Y	P	cg17769238	loss	0.403473	0.0405297	0.581018	0.0533315	-0.177545	1.60263e-05	0.792344	0.0523217	0.487707	0.0810756
3	50286217	SEMA3B	N	P	cg14911395	gain/loss	0.244222	0.0468548	0.447409	0.0635344	-0.203187	3.78603e-05	0.178466	0.142582	0.314067	0.0583843
3	32254265	CMTM8	N	P	cg01617750		0.421721	0.0625089	0.622795	0.0475001	-0.201074	4.50194e-05	0.725077	0.0825592	0.542931	0.040783
17	19822224	AKAP10	N	P	cg11630242		0.448045	0.0587892	0.628518	0.0406622	-0.180474	4.81457e-05	0.73034	0.0443482	0.600677	0.032399
11	1974240	H19	Y	P	cg25852472	loss	0.439683	0.0494627	0.596342	0.0370239	-0.156659	4.81457e-05	0.777358	0.0296188	0.499201	0.0414495
X	152844794	ARHGAP4	N	P	cg06791102		0.494395	0.0390472	0.647891	0.0466103	-0.153497	4.81457e-05	0.723045	0.077516	0.615972	0.101649
14	100362433	MEG3	Y	P	cg05711886	gain	0.433735	0.0486044	0.606955	0.0535561	-0.17322	7.67773e-05	0.653835	0.107238	0.457176	0.0737051
7	139409708	PARP12	N	P	cg07937272		0.471601	0.0458698	0.628692	0.0468462	-0.157091	7.67773e-05	0.776731	0.0469237	0.502428	0.0344014
20	62082302	SAMD10	N	P	cg03224418	gain/loss	0.421627	0.0528424	0.604531	0.05667	-0.182904	8.31293e-05	0.598326	0.114245	0.529952	0.0686489
22	48870306	MOV10L1	N	P	cg18638931	gain	0.279722	0.0434658	0.442902	0.0535462	-0.16318	8.31293e-05	0.518679	0.138304	0.301843	0.0487044
11	1974594	H19	Y	P	cg15269875	loss	0.510093	0.0546309	0.67479	0.0438459	-0.164698	9.23475e-05	0.877145	0.0231933	0.559283	0.0289545
1	65502972	DNAJC6	N	P	cg26304237		0.11621	0.0202382	0.288731	0.071951	-0.172521	9.52333e-05	0.28005	0.118097	0.214658	0.0584302
3	50285770	SEMA3B	N	P	cg24816455	gain/loss	0.388078	0.04351	0.540903	0.0510341	-0.152825	9.8845e-05	0.46712	0.0809744	0.447219	0.110688
7	45894528	IGFBP1	N	P	cg05660795		0.227626	0.0418743	0.37883	0.0517679	-0.151204	9.8845e-05	0.417292	0.127134	0.249301	0.0337835
20	56848355	GNAS	Y	P	cg14597908		0.464621	0.0569553	0.641627	0.0555492	-0.177006	0.000117264	0.859205	0.0304916	0.483024	0.0647417
11	2864250	CDKN1C	Y	P	cg05559445	gain/loss	0.395114	0.0404554	0.561695	0.0633358	-0.166581	0.000117264	0.648797	0.0209271	0.443096	0.0520463
3	142432606	ACPL2	N	P	cg00400028		0.385487	0.0425853	0.53802	0.0530817	-0.152533	0.000117264	0.628747	0.0822704	0.494057	0.0390703
17	38087223	CCR10	N	P	cg09509673		0.513664	0.0600761	0.663769	0.0333028	-0.150105	0.000129637	0.664704	0.053548	0.608447	0.0554631
7	127668168	LEP	N	P	cg12782180	gain	0.536374	0.0818505	0.740296	0.046944	-0.203922	0.000148904	0.855675	0.0570823	0.726415	0.0804599
19	1443038	REEP6	N	P	cg22759185	gain/loss	0.4422	0.0542957	0.594589	0.0449279	-0.152389	0.000148904	0.651384	0.116034	0.492558	0.0478506
14	100364183	MEG3	Y	P	cg04291079	gain	0.373679	0.051662	0.60056	0.0932765	-0.226881	0.000194933	0.658194	0.156547	0.404444	0.0812905
7	127668516	LEP	N	P	cg19594666	gain	0.399582	0.102041	0.64782	0.0648252	-0.248237	0.000281371	0.789972	0.0735242	0.578385	0.135637
19	1443043	REEP6	N	P	cg02674804	gain/loss	0.534409	0.0723339	0.7178	0.052881	-0.183391	0.000284988	0.782373	0.0803886	0.584969	0.0793582
7	50486141	FIGNL1	N	P	cg05072008		0.397659	0.0491062	0.565043	0.0658563	-0.167383	0.000298454	0.59403	0.12768	0.523318	0.0789132
8	11605305	GATA4	N	P	cg13434842		0.312834	0.0542962	0.476982	0.06207	-0.164148	0.000400385	0.447361	0.100306	0.356236	0.0796685
6	109664391	FLJ37396	N	P	cg16075940		0.518997	0.0661185	0.689243	0.0548321	-0.170246	0.00042632	0.66805	0.0594764	0.576158	0.0716486
16	30011479	TBX6	N	P	cg14370448	gain/loss	0.603252	0.0572803	0.762875	0.0581378	-0.159623	0.000483607	0.764269	0.0708648	0.728751	0.0797472
12	7234287	PEX5	N	P	cg15754084		0.385104	0.0743744	0.587507	0.074135	-0.202404	0.00058424	0.570977	0.184955	0.468228	0.0882574
11	72653350	P2RY6	N	P	cg06637774		0.18557	0.0594188	0.411586	0.105791	-0.226016	0.000850199	0.459112	0.231173	0.223558	0.081193
1	149214520	LASS2	N	P	cg18611122		0.517194	0.0749277	0.705396	0.0675616	-0.188202	0.000850199	0.719487	0.104887	0.681519	0.0713057
Key:
CHR: Chromosome
CNV: Copy number variation
Std: Standard deviation
M: Maternal
P: Paternal
N: No
Y: Yes

## Sheet: Table S3
Table S3. DNA methylation of known imprinted DMRs covered by Infinium array
TargetID	Location	Gene	CHR	Avg G	Std	Avg A	Std	P valuea	Delta ßb	Q value <0.1%	Avg C	Std	Avg Nc	Std
cg04391111	3557864	TP73	1	0.541606	0.067955	0.615391	0.0913414	0.0565318	-0.073785		0.681045	0.0564491	0.561977	0.15429
cg00565688	3558072	TP73	1	0.548854	0.0408845	0.597504	0.0908281	0.147385	-0.0486496		0.632563	0.0724469	0.477077	0.158036
cg25885108	3558529	TP73	1	0.123784	0.0315465	0.153745	0.0636042	0.204662	-0.0299603		0.185816	0.0685587	0.0998671	0.0267347
cg19783114	3558906	TP73	1	0.0283093	0.0062597	0.0250433	0.00428795	0.192411	0.00326599		0.0216872	0.00147944	0.0221	0.00358049
cg16741710	3559246	TP73	1	0.0907448	0.0171438	0.087091	0.0309172	0.74861	0.00365378		0.0867493	0.0148457	0.090081	0.0603392
cg05924583	3559484	TP73	1	0.188251	0.0383869	0.234035	0.0752826	0.109714	-0.0457837		0.214197	0.0567719	0.162805	0.0502444
cg03568718	3569733	TP73	1	0.582467	0.0529748	0.497242	0.0420067	0.000944473	0.0852251		0.402675	0.0871986	0.441858	0.0880713
cg21906716	3569838	TP73	1	0.502578	0.072392	0.383033	0.0670138	0.0012319	0.119545		0.369839	0.0948759	0.354059	0.0762422
cg25115460	3596970	TP73	1	0.366148	0.053778	0.36048	0.0514655	0.812412	0.00566891		0.267978	0.0604861	0.297405	0.0624334
cg16607065	3597082	TP73	1	0.299549	0.0592631	0.31193	0.0535887	0.630102	-0.0123809		0.255709	0.0684914	0.238625	0.0880846
cg03846767	3597152	TP73	1	0.327709	0.057958	0.338074	0.0529826	0.681343	-0.0103655		0.246904	0.0311773	0.27208	0.0743174
cg26208930	3597285	TP73	1	0.573492	0.0498562	0.572329	0.0360549	0.953093	0.00116213		0.497477	0.030301	0.517496	0.0626021
cg03641225	68285127	DIRAS3	1	0.283306	0.044188	0.201022	0.0266674	0.000152533	0.0822841	Y	0.11831	0.0292063	0.201274	0.0473025
cg24871743	68285238	DIRAS3	1	0.499636	0.0186096	0.363225	0.0516538	6.57906e-06	0.136411	Y	0.199022	0.0113281	0.406213	0.0430409
cg22901840	68285365	DIRAS3	1	0.662516	0.0267794	0.448786	0.037477	8.19839e-11	0.21373	Y	0.175683	0.0421258	0.549665	0.0206644
cg13697378	68285433	DIRAS3	1	0.601753	0.0120067	0.449511	0.0326078	1.75149e-08	0.152242	Y	0.131335	0.0371948	0.513176	0.0144253
cg09118625	68285559	DIRAS3	1	0.63004	0.0207692	0.44141	0.0396389	3.43328e-09	0.18863	Y	0.120868	0.0253035	0.505284	0.0314208
cg21808053	68285651	DIRAS3	1	0.40069	0.0321818	0.294435	0.039173	3.85837e-06	0.106255	Y	0.150653	0.0333655	0.284615	0.0324677
cg02317907	68288376	DIRAS3	1	0.491991	0.053524	0.361315	0.054672	3.93645e-05	0.130676	Y	0.166576	0.0249984	0.339097	0.0495316
cg19114595	68288565	DIRAS3	1	0.580917	0.049157	0.427686	0.0490349	1.61776e-06	0.153231	Y	0.203004	0.07832	0.468613	0.0426385
cg11465163	68288681	DIRAS3	1	0.479247	0.097751	0.298439	0.0337951	0.000171589	0.180807	Y	0.250561	0.153761	0.351147	0.0498569
cg22500004	68288860	DIRAS3	1	0.596636	0.0326026	0.407291	0.0304795	8.74394e-11	0.189345	Y	0.157658	0.069854	0.492505	0.0330788
cg05392265	68289041	DIRAS3	1	0.629536	0.019606	0.437497	0.0380771	1.7775e-09	0.192038	Y	0.184601	0.0675872	0.506516	0.026385
cg06191076	68289051	DIRAS3	1	0.636429	0.0285507	0.443621	0.0561634	2.08726e-07	0.192809	Y	0.18182	0.0766575	0.483557	0.0314779
cg16148270	68289053	DIRAS3	1	0.717415	0.0171309	0.521121	0.0399977	5.66573e-09	0.196294	Y	0.22412	0.0721297	0.613859	0.0252838
cg12759554	89837660	NAP1L5	4	0.659473	0.0244452	0.477389	0.0481407	6.59323e-08	0.182084	Y	0.273698	0.139539	0.577818	0.0475737
cg01026744	89838076	NAP1L5	4	0.68337	0.206332	0.600948	0.227376	0.407196	0.0824218		0.203816	0.158385	0.634557	0.174754
cg16001460	57289761	PRIM2A	6	0.111647	0.0162005	0.11301	0.0178388	0.860044	-0.00136315		0.130185	0.0262702	0.128661	0.0357717
cg27293353	57290475	PRIM2A	6	0.0525648	0.00911768	0.0521869	0.0126506	0.93984	0.000377923		0.0541088	0.013065	0.0460831	0.00448605
cg25350411	144370610	PLAGL1	6	0.585323	0.0176609	0.338737	0.0185746	6.7062e-17	0.246585	Y	0.116692	0.0327339	0.463998	0.0244802
cg07077459	144370745	PLAGL1	6	0.770332	0.0172191	0.654282	0.00587537	4.44595e-10	0.11605	Y	0.199986	0.146551	0.706868	0.0229903
cg22378065	144370865	PLAGL1	6	0.708915	0.0144567	0.621124	0.00701804	2.33848e-10	0.0877913	Y	0.249047	0.156478	0.655656	0.0282864
cg00702231	144371166	PLAGL1	6	0.781627	0.0144144	0.671416	0.0104516	8.27504e-13	0.110211	Y	0.285677	0.152964	0.718908	0.0228442
cg12757684	144371178	PLAGL1	6	0.721513	0.0247373	0.610679	0.0202333	3.22268e-09	0.110834	Y	0.275399	0.131983	0.658531	0.0245158
cg08263357	144371473	PLAGL1	6	0.80075	0.0147384	0.682809	0.042779	4.6098e-06	0.117941	Y	0.375377	0.132433	0.736283	0.0204647
cg17895149	144371522	PLAGL1	6	0.692799	0.0174922	0.483091	0.0631412	1.05972e-06	0.209708	Y	0.137385	0.0783172	0.572178	0.0485658
cg08256027	144376426	HYMAI	6	0.20753	0.0283222	0.222806	0.0355929	0.302964	-0.0152762		0.233766	0.0262423	0.223695	0.0232411
cg00230368	160309823	IGF2R	6	0.0539718	0.00700977	0.0522016	0.00624973	0.558648	0.00177019		0.0538593	0.00668301	0.0493896	0.00616078
cg14556618	160310819	IGF2R	6	0.0451543	0.00719837	0.0451984	0.00621186	0.98848	-4.4033e-05		0.0463824	0.00542237	0.0423553	0.00794139
cg19561774	160599680	SLC22A2	6	0.740864	0.0592091	0.735154	0.0483115	0.815983	0.00571005		0.709187	0.0901418	0.700918	0.0697375
cg06236276	160600068	SLC22A2	6	0.521765	0.0379608	0.437461	0.0553798	0.00110649	0.0843042		0.408948	0.0827656	0.436245	0.0385504
cg25313204	160688791	SLC22A3	6	0.486677	0.0997224	0.651702	0.0837423	0.000869152	-0.165025		0.633361	0.15326	0.525126	0.120269
cg07237939	160689744	SLC22A3	6	0.237354	0.159977	0.159809	0.121782	0.239435	0.0775447		0.125636	0.102228	0.174202	0.166407
cg04144768	50595648	DDC	7	0.706936	0.0295907	0.680124	0.0339545	0.0763465	0.0268112		0.642016	0.0271598	0.683339	0.0308721
cg03843951	50597128	DDC	7	0.709571	0.0361248	0.691219	0.031886	0.244264	0.0183519		0.675861	0.0284039	0.717337	0.0292972
cg03104936	50816662	GRB10	7	0.400376	0.0501798	0.451124	0.042306	0.0253239	-0.0507477		0.424788	0.0506096	0.385038	0.0460516
cg25915982	50816909	GRB10	7	0.85521	0.0197458	0.853637	0.0268978	0.883327	0.00157262		0.854274	0.0277092	0.840954	0.0258107
cg08835688	50817425	GRB10	7	0.807737	0.0377295	0.697342	0.0284602	1.1683e-06	0.110394	Y	0.259709	0.0873914	0.752883	0.025561
cg12903171	50818058	GRB10	7	0.551785	0.0208452	0.346345	0.0381803	5.78731e-10	0.20544	Y	0.04915	0.00951074	0.43704	0.0364847
cg24183958	50827667	GRB10	7	0.0335662	0.005144	0.0356171	0.00394209	0.34869	-0.00205091		0.0428727	0.0103212	0.0371919	0.00335166
cg06790324	50828058	GRB10	7	0.0309051	0.00382999	0.0281292	0.00284497	0.0837175	0.00277593		0.0294848	0.00422156	0.0297854	0.00224973
cg06386517	50828360	GRB10	7	0.0308038	0.00469993	0.0290977	0.00419956	0.403374	0.00170617		0.0275607	0.00467304	0.0253941	0.00332359
cg24302095	50828543	GRB10	7	0.0470273	0.00855208	0.046785	0.00796988	0.94846	0.000242331		0.0432245	0.00506716	0.0432843	0.0066334
cg20651681	50828912	GRB10	7	0.0614048	0.00729303	0.0595226	0.00435107	0.494338	0.00188221		0.0627583	0.00570571	0.0672631	0.0098117
cg15774495	50829043	GRB10	7	0.0418525	0.00600982	0.0378757	0.00410662	0.103415	0.00397674		0.0393871	0.00276774	0.0392134	0.00343431
cg26163537	50829086	GRB10	7	0.0804139	0.0172448	0.0825321	0.0190593	0.797387	-0.00211816		0.0671928	0.0172785	0.0693397	0.0117618
cg23239396	93041631	CALCR	7	0.418635	0.0725513	0.282983	0.0651794	0.000355322	0.135652	Y	0.159288	0.112387	0.374842	0.0737806
cg19784477	93357337	TFPI2	7	0.10591	0.0203587	0.12887	0.0493576	0.198909	-0.0229605		0.117965	0.0249833	0.100158	0.0160026
cg22799321	93357557	TFPI2	7	0.0718681	0.0164305	0.0763131	0.0175489	0.56603	-0.00444506		0.0811784	0.0166756	0.0686368	0.0132999
cg23141855	93357828	TFPI2	7	0.0467912	0.00733997	0.0495099	0.00810601	0.442077	-0.00271873		0.0452313	0.00593758	0.0413158	0.00675091
cg23686014	93357860	TFPI2	7	0.0546489	0.0101887	0.0538783	0.00912305	0.860596	0.000770594		0.0532811	0.00694251	0.0532087	0.00853902
cg14377593	93358119	TFPI2	7	0.0399819	0.00819777	0.0483424	0.0245319	0.328696	-0.00836048		0.03784	0.00734553	0.0352252	0.00597421
cg07380959	93358259	TFPI2	7	0.0641451	0.0112566	0.0601116	0.0118123	0.444562	0.00403358		0.0717904	0.00752909	0.0685258	0.0103179
cg09558850	93358381	TFPI2	7	0.13027	0.0174353	0.143598	0.0347443	0.29759	-0.0133281		0.162099	0.0395114	0.129821	0.0319068
cg23096644	94122570	PEG10	7	0.190412	0.0321121	0.175112	0.0209989	0.225951	0.0152999		0.1111	0.0105142	0.233729	0.0505097
cg25524350	94122829	PEG10	7	0.339887	0.0606264	0.236871	0.0265133	0.00032573	0.103015	Y	0.0515153	0.00951303	0.351529	0.0319873
cg19107595	94123578	PEG10	7	0.69332	0.0368608	0.541602	0.0231714	1.23717e-08	0.151718	Y	0.15643	0.0385261	0.651846	0.0309121
cg08291000	94123896	PEG10	7	0.606462	0.0182896	0.413362	0.0148339	2.86849e-15	0.1931	Y	0.106756	0.0274376	0.500082	0.0159374
cg16492735	94124144	PEG10	7	0.536984	0.0225168	0.312415	0.0200249	7.58422e-15	0.224569	Y	0.0838006	0.0302285	0.418001	0.0150232
cg06695761	94124462	PEG10	7	0.704125	0.015354	0.553703	0.0127703	9.75668e-15	0.150422	Y	0.145419	0.0732515	0.636133	0.0197503
cg03682823	94124889	SGCE	7	0.489674	0.0205299	0.324548	0.0213114	8.47829e-13	0.165126	Y	0.0543914	0.0214851	0.402113	0.0173194
cg18139769	94124891	SGCE	7	0.58047	0.0137496	0.409382	0.0262486	5.91984e-11	0.171087	Y	0.0886358	0.0265152	0.479927	0.0174958
cg21270593	94131186	PEG10	7	0.960931	0.0079127	0.965168	0.00677255	0.214926	-0.00423747		0.956442	0.014912	0.96259	0.00605586
cg22647507	94131571	PEG10	7	0.82474	0.0130407	0.829653	0.00804935	0.326761	-0.00491305		0.80252	0.0168586	0.824024	0.0101027
cg06943865	94131716	PEG10	7	0.876435	0.0116703	0.877523	0.011857	0.838428	-0.00108839		0.878228	0.0163007	0.884915	0.0111127
cg01488147	94132016	PEG10	7	0.830223	0.027465	0.836758	0.0302517	0.619227	-0.00653471		0.807719	0.0179027	0.833355	0.0167983
cg19781251	94132214	PEG10	7	0.939855	0.00679991	0.939894	0.0109001	0.992407	-3.931e-05		0.935322	0.0194806	0.943313	0.00818877
cg15544721	94374627	PPP1R9A	7	0.264676	0.0232195	0.284663	0.0593507	0.341407	-0.019987		0.246343	0.0513448	0.224819	0.0499299
cg11164400	94374723	PPP1R9A	7	0.119751	0.017649	0.176124	0.0451161	0.00328511	-0.0563726		0.145755	0.0400198	0.145165	0.0260561
cg16872560	94374922	PPP1R9A	7	0.036772	0.00448662	0.0337404	0.00353441	0.111466	0.00303163		0.0380274	0.00833945	0.0323382	0.00961329
cg19221959	94375283	PPP1R9A	7	0.0344481	0.00745658	0.0331294	0.00528553	0.654258	0.0013187		0.0307522	0.0039428	0.0298305	0.00346288
cg04951204	94375520	PPP1R9A	7	0.0586932	0.0108598	0.0564557	0.0086921	0.617452	0.00223752		0.0637901	0.0105727	0.0619962	0.00956357
cg15287183	94375669	PPP1R9A	7	0.19401	0.0433614	0.203905	0.0412059	0.607288	-0.00989532		0.224147	0.043408	0.215729	0.0349016
cg09643313	94375829	PPP1R9A	7	0.0787472	0.0081885	0.0849187	0.0306737	0.55211	-0.00617148		0.11194	0.039538	0.0891618	0.0142767
cg07404485	94791589	PON1	7	0.548746	0.0418841	0.509144	0.0439037	0.0537869	0.0396013		0.463293	0.0528647	0.499307	0.0329663
cg12041387	96488107	DLX5	7	0.235327	0.0268137	0.326883	0.051121	0.000206103	-0.0915558	Y	0.337228	0.0902051	0.328604	0.0960195
cg00503840	96488445	DLX5	7	0.142269	0.0698602	0.304055	0.0618833	3.48427e-05	-0.161786	Y	0.201642	0.126389	0.284223	0.110296
cg20080624	96489047	DLX5	7	0.0840431	0.0100654	0.175046	0.0460844	0.000122787	-0.0910025	Y	0.171129	0.0860889	0.137876	0.0280889
cg13462129	96489217	DLX5	7	0.117332	0.0161416	0.151718	0.0235851	0.00157048	-0.034386		0.163925	0.0646206	0.127661	0.0208428
cg27016494	96489522	DLX5	7	0.092369	0.0135718	0.14398	0.0411854	0.00316845	-0.0516106		0.117163	0.0438806	0.0994407	0.0398231
cg18873386	96489851	DLX5	7	0.0896689	0.0188117	0.148649	0.0315185	0.000144317	-0.0589797	Y	0.129778	0.0455251	0.110801	0.0166483
cg11500797	96490059	DLX5	7	0.0972454	0.0096078	0.107142	0.0185322	0.15681	-0.00989667		0.11617	0.0193482	0.112321	0.0286912
cg24115040	96490311	DLX5	7	0.0811586	0.00796655	0.0764548	0.0149491	0.394986	0.00470381		0.124958	0.0304139	0.0907606	0.0194449
cg08878323	96490400	DLX5	7	0.12213	0.0187125	0.12227	0.0196366	0.98716	-0.000139972		0.135979	0.0103227	0.13418	0.0229402
cg06911084	96490830	DLX5	7	0.0662132	0.00945555	0.0875605	0.0595324	0.290399	-0.0213474		0.11677	0.0460018	0.0893315	0.0322249
cg06537230	96491119	DLX5	7	0.115592	0.0272282	0.117906	0.0263764	0.849076	-0.00231437		0.110692	0.0181197	0.105911	0.0264697
cg16924616	96491553	DLX5	7	0.0512212	0.00751129	0.0508797	0.00332959	0.897534	0.000341508		0.0575095	0.0159634	0.0436761	0.0079248
cg13344740	96492068	DLX5	7	0.133579	0.0145249	0.124303	0.0104705	0.120459	0.00927586		0.127785	0.0121969	0.127162	0.0162291
cg11997899	96492119	DLX5	7	0.201179	0.0367563	0.191779	0.0485156	0.631626	0.00939965		0.217862	0.0346879	0.198873	0.0179415
cg00096922	96492121	DLX5	7	0.0555983	0.00521322	0.0577761	0.0114693	0.594213	-0.00217774		0.0697104	0.0121466	0.0516645	0.00718269
cg01169726	96492361	DLX5	7	0.0682857	0.00739825	0.0604196	0.00940274	0.05301	0.0078661		0.0629717	0.00624617	0.0675553	0.0107075
cg00845900	129718965	CPA4	7	0.875981	0.0303214	0.890484	0.0171655	0.208876	-0.0145036		0.864019	0.0167507	0.871691	0.0217472
cg02490034	129913072	MEST	7	0.361654	0.0597343	0.343901	0.047903	0.473312	0.0177535		0.190347	0.0536403	0.30012	0.0506955
cg09059945	129913254	MEST	7	0.361337	0.0847895	0.406112	0.0734948	0.22343	-0.0447747		0.203065	0.0777882	0.389836	0.0558596
cg09872616	129913418	MEST	7	0.404802	0.0676203	0.437325	0.0406131	0.212268	-0.0325234		0.226186	0.0817795	0.42597	0.043043
cg08077673	129913604	MEST	7	0.332724	0.0797128	0.400076	0.062123	0.0502383	-0.067352		0.196824	0.0740325	0.373638	0.0616422
cg01888566	129913749	MEST	7	0.382741	0.0665985	0.491623	0.0421675	0.000533764	-0.108882	Y	0.277417	0.125932	0.421363	0.0530408
cg15164103	129914107	MEST	7	0.181313	0.0189411	0.240818	0.0476758	0.00331848	-0.0595054		0.169748	0.0475737	0.18579	0.0285519
cg17347253	129917524	MEST	7	0.227189	0.0319051	0.201367	0.0234568	0.0552853	0.0258224		0.152383	0.0337243	0.196023	0.0213142
cg07427065	129917832	MEST	7	0.556288	0.0304677	0.40896	0.0322035	4.27042e-09	0.147328	Y	0.141917	0.0160419	0.483315	0.0228862
cg13917504	129918494	MEST	7	0.671739	0.0147854	0.539905	0.0223583	6.44926e-11	0.131834	Y	0.164217	0.0537015	0.607491	0.0184982
cg18183281	129919741	MEST	7	0.706974	0.0234163	0.520282	0.0295279	1.39908e-11	0.186692	Y	0.13736	0.052752	0.631375	0.0288234
cg26702875	130003454	COPG2	7	0.0513615	0.00461366	0.0497017	0.00935257	0.623081	0.00165983		0.0602494	0.00680474	0.0542007	0.00608847
cg06422910	130003466	COPG2	7	0.0543787	0.00853994	0.0525155	0.00861116	0.632952	0.00186321		0.059464	0.00657505	0.0507594	0.00627387
cg27195917	130004501	COPG2	7	0.060811	0.00779851	0.0563439	0.00902312	0.251944	0.00446715		0.065034	0.0068562	0.0601553	0.0117397
cg21574752	130004567	COPG2	7	0.0523298	0.0110466	0.051205	0.00244436	0.759765	0.00112479		0.0614099	0.00936021	0.0584912	0.0100769
cg04528819	130068855	KLF14	7	0.0663301	0.0103265	0.064075	0.00903691	0.609718	0.00225515		0.062955	0.00448581	0.0579628	0.0156358
cg06533629	130069910	KLF14	7	0.0884642	0.014138	0.093509	0.0259606	0.597961	-0.00504477		0.119615	0.0229137	0.106724	0.0238166
cg17834752	140784421	KCNK9	8	0.205724	0.0560632	0.293486	0.100651	0.0302445	-0.0877623		0.260361	0.0799204	0.213197	0.0914531
cg01717150	140785677	KCNK9	8	0.106699	0.0458956	0.168521	0.0901958	0.0748631	-0.0618223		0.124894	0.0614203	0.0953682	0.0347921
cg21572316	106729839	ABCA1	9	0.0806649	0.0242068	0.135068	0.0600308	0.0210638	-0.0544033		0.215252	0.0986821	0.111331	0.047986
cg05286874	106730306	ABCA1	9	0.0237676	0.00413524	0.0250616	0.00405004	0.488671	-0.00129393		0.0237569	0.00473797	0.0219383	0.00563374
cg27613076	121474934	INPP5F	10	0.0552496	0.00567594	0.0511945	0.00677312	0.164471	0.00405513		0.0689911	0.00426213	0.0604182	0.0105151
cg24618244	121475753	INPP5F	10	0.0353949	0.00428141	0.0349257	0.00321741	0.785158	0.000469166		0.0322354	0.00345639	0.031594	0.00407556
cg11492040	1973089	H19	11	0.33319	0.0516777	0.443205	0.0422949	6.67244e-05	-0.110015	Y	0.682941	0.0720113	0.373292	0.0597327
cg06197492	1973181	H19	11	0.323836	0.0457455	0.409178	0.0444703	0.0005042	-0.0853419	Y	0.773531	0.0306141	0.346	0.0651696
cg10602543	1973323	H19	11	0.459147	0.0538224	0.568049	0.0473833	0.00014875	-0.108902	Y	0.679361	0.0190315	0.470356	0.0638019
cg23977670	1973424	H19	11	0.509848	0.0413092	0.608946	0.0359099	2.13966e-05	-0.099098	Y	0.730222	0.0479085	0.523111	0.0398525
cg11716026	1973513	H19	11	0.256167	0.0415689	0.393326	0.0444463	1.25078e-06	-0.13716	Y	0.658289	0.0548911	0.279995	0.0486173
cg22172494	1973938	H19	11	0.442758	0.0446791	0.551345	0.0358405	1.38149e-05	-0.108587	Y	0.738368	0.0291199	0.46598	0.0436156
cg26808784	1974059	H19	11	0.340859	0.0393767	0.485175	0.0378037	1.31726e-07	-0.144315	Y	0.830533	0.0492531	0.36365	0.0597407
cg25852472	1974240	H19	11	0.439683	0.0494627	0.596342	0.0370239	4.04579e-07	-0.156659	Y	0.777358	0.0296188	0.499201	0.0414495
cg15269875	1974594	H19	11	0.510093	0.0546309	0.67479	0.0438459	9.08807e-07	-0.164698	Y	0.877145	0.0231933	0.559283	0.0289545
cg21167159	1974730	H19	11	0.56457	0.0396384	0.727504	0.039167	2.94544e-08	-0.162933	Y	0.838771	0.0328308	0.626713	0.0481066
cg13145013	1974781	H19	11	0.591556	0.0384688	0.731561	0.0406738	2.94949e-07	-0.140004	Y	0.841848	0.0664608	0.645563	0.0318404
cg15317267	1974823	H19	11	0.5007	0.020813	0.602091	0.0282536	7.18046e-08	-0.101391	Y	0.802484	0.0220755	0.529749	0.0348552
cg04715462	1974863	H19	11	0.56978	0.0275635	0.665066	0.0251416	2.2698e-07	-0.0952862	Y	0.893685	0.0262814	0.601336	0.0194423
cg17769238	1976144	H19	11	0.403473	0.0405297	0.581018	0.0533315	2.10495e-07	-0.177545	Y	0.792344	0.0523217	0.487707	0.0810756
cg02657360	1977136	H19	11	0.294904	0.039604	0.491074	0.0566995	1.16346e-07	-0.19617	Y	0.842321	0.0369215	0.401729	0.0261706
cg02807948	2110567	IGF2	11	0.504949	0.0282796	0.501739	0.0504594	0.86315	0.00321077		0.553399	0.0776166	0.469647	0.0359471
cg22956483	2111008	IGF2	11	0.402057	0.0307551	0.442643	0.0746272	0.137866	-0.0405859		0.615884	0.0463339	0.35963	0.0516824
cg02166532	2116429	IGF2	11	0.244563	0.0311674	0.252023	0.0533747	0.708243	-0.00745989		0.229132	0.0349781	0.223799	0.034328
cg20339650	2117458	IGF2	11	0.310406	0.0525394	0.295473	0.0939553	0.667523	0.0149334		0.0772653	0.0920485	0.300011	0.084407
cg13756879	2118049	IGF2	11	0.0489883	0.0105749	0.0487176	0.0305019	0.979309	0.00027078		0.0328823	0.00762932	0.0342043	0.00535613
cg25163476	2118162	IGF2AS	11	0.183379	0.0529675	0.175809	0.0788369	0.804269	0.00756995		0.0512109	0.00713169	0.12807	0.0553965
cg17773950	2118174	IGF2AS	11	0.111624	0.0207546	0.114709	0.0295508	0.790455	-0.00308512		0.0955159	0.0291097	0.105624	0.0430723
cg13791131	2118468	IGF2AS	11	0.090027	0.0307473	0.096328	0.0502577	0.73993	-0.00630103		0.0382969	0.00714148	0.061927	0.0280411
cg25574024	2118470	IGF2AS	11	0.061057	0.0245436	0.0755999	0.0429835	0.36824	-0.014543		0.0270737	0.00752183	0.0482618	0.0378989
cg21237591	2119086	IGF2AS	11	0.246393	0.0586306	0.207552	0.049509	0.127363	0.0388401		0.106266	0.0339901	0.206418	0.0511199
cg10501065	2121552	IGF2AS	11	0.104568	0.0293905	0.100319	0.0202116	0.711366	0.00424894		0.099659	0.0202385	0.108498	0.0229453
cg04112019	2121712	IGF2AS	11	0.170551	0.00882136	0.169874	0.0149754	0.903772	0.00067614		0.175863	0.0164968	0.171353	0.00413343
cg20792294	2122001	IGF2AS	11	0.254615	0.0583611	0.223592	0.0674963	0.286355	0.0310229		0.11948	0.0614046	0.213533	0.0735893
cg12322132	2122232	IGF2AS	11	0.151754	0.055838	0.128632	0.0489784	0.338181	0.0231216		0.125821	0.0518567	0.12739	0.0477159
cg16817891	2122403	IGF2AS	11	0.131372	0.0285618	0.188309	0.0548776	0.0117365	-0.0569368		0.302813	0.0873879	0.128919	0.0277578
cg11005826	2122537	IGF2AS	11	0.559202	0.0395165	0.610034	0.0848516	0.110134	-0.050832		0.746071	0.0813927	0.571043	0.105713
cg13993218	2138442	INS	11	0.27487	0.0384959	0.346347	0.0791308	0.0233172	-0.071477		0.22228	0.0591902	0.265931	0.0630568
cg00613255	2138952	INS	11	0.58572	0.0372848	0.602083	0.054916	0.447124	-0.0163637		0.553778	0.0471082	0.536531	0.0523787
cg25336198	2139194	INS	11	0.256409	0.0264546	0.314822	0.0651095	0.0221821	-0.0584135		0.219079	0.0628205	0.222714	0.0573747
cg03366382	2139220	INS	11	0.47801	0.0466809	0.468916	0.0580415	0.70416	0.00909404		0.401996	0.0781678	0.371514	0.0779647
cg06263495	2248580	ASCL2	11	0.127391	0.0277886	0.153395	0.0376478	0.0973288	-0.0260035		0.199854	0.0820532	0.119956	0.0385269
cg20392764	2249693	ASCL2	11	0.371457	0.0541488	0.391653	0.0685615	0.474692	-0.0201954		0.37239	0.0629346	0.369377	0.0756016
cg19779211	2422067	KCNQ1	11	0.204283	0.0584637	0.268651	0.0432153	0.01253	-0.0643684		0.283969	0.0926296	0.190463	0.0313176
cg17575811	2422985	KCNQ1	11	0.116974	0.0477833	0.194889	0.0681354	0.00914294	-0.077915		0.229044	0.0898771	0.11977	0.0497554
cg08303146	2423231	KCNQ1	11	0.0459693	0.00580583	0.07876	0.032326	0.0107481	-0.0327907		0.0800876	0.0396765	0.0397993	0.01051
cg05418487	2423465	KCNQ1	11	0.218351	0.0335485	0.280089	0.0434449	0.00244164	-0.0617376		0.272348	0.0987714	0.253078	0.0632055
cg12578166	2423485	KCNQ1	11	0.469028	0.0420619	0.531977	0.0560416	0.0114371	-0.0629489		0.464579	0.0908826	0.492765	0.0256149
cg01734338	2447807	KCNQ1	11	0.582095	0.0607906	0.498386	0.0387086	0.00220204	0.0837089		0.406725	0.0615633	0.470779	0.0889794
cg04719766	2499156	KCNQ1	11	0.728514	0.0347182	0.655658	0.0650325	0.0075917	0.0728558		0.507506	0.083319	0.639494	0.0443783
cg12949760	2499438	KCNQ1	11	0.599124	0.0460962	0.48544	0.0551289	0.000100941	0.113683	Y	0.278077	0.0812866	0.462388	0.077917
cg06719391	2510906	KCNQ1	11	0.250991	0.0892009	0.326247	0.0738698	0.0552345	-0.0752562		0.443967	0.0838576	0.338996	0.0796951
cg16465939	2510986	KCNQ1	11	0.512964	0.0315852	0.564969	0.0695667	0.0514323	-0.0520049		0.700334	0.0604978	0.575313	0.0446661
cg27491887	2511159	KCNQ1	11	0.247466	0.0199766	0.385127	0.0597635	2.57549e-05	-0.137661	Y	0.498261	0.0901149	0.324986	0.0463557
cg08007665	2550433	KCNQ1	11	0.679208	0.0420268	0.526205	0.0541023	1.93113e-06	0.153003	Y	0.315557	0.0812927	0.566307	0.0717637
cg26750319	2550536	KCNQ1	11	0.789693	0.0640641	0.627751	0.100503	0.000611539	0.161941		0.401113	0.109378	0.661712	0.0993874
cg20751395	2550729	KCNQ1	11	0.687107	0.0510822	0.552469	0.0890619	0.000940793	0.134637		0.330241	0.0990586	0.551316	0.109193
cg27119222	2676805	KCNQ1	11	0.696598	0.0287345	0.512539	0.0767374	1.58213e-05	0.184059	Y	0.208849	0.0329865	0.599601	0.0545423
cg06233503	2769250	KCNQ1	11	0.514058	0.0488932	0.44836	0.0360426	0.00336661	0.0656981		0.286812	0.0621162	0.407518	0.0514333
cg19728223	2769697	KCNQ1	11	0.607089	0.0277986	0.549918	0.0173831	5.79752e-05	0.0571706	Y	0.260001	0.0779106	0.576266	0.0206812
cg17820828	2769874	KCNQ1	11	0.729307	0.0224286	0.650337	0.0243596	5.86512e-07	0.0789702	Y	0.372106	0.067503	0.682943	0.0205946
cg16778148	2774498	KCNQ1	11	0.868633	0.0202174	0.838206	0.0284945	0.0139833	0.0304266		0.708065	0.0875128	0.83143	0.0286423
cg26879282	2774567	KCNQ1	11	0.864135	0.029972	0.78602	0.0507939	0.000837048	0.0781152		0.683087	0.0561065	0.801903	0.0493103
cg16609872	2784940	KCNQ1	11	0.515474	0.0205371	0.445962	0.0373672	0.000146643	0.0695124	Y	0.306787	0.0971684	0.4327	0.0403596
cg19923326	2785354	KCNQ1	11	0.628042	0.0141579	0.586061	0.0338282	0.00348708	0.0419811		0.545731	0.031467	0.567091	0.0221038
cg05656180	2846834	KCNQ1DN	11	0.569103	0.0436445	0.533641	0.0345868	0.0600454	0.0354613		0.519263	0.164418	0.535315	0.0558603
cg13081704	2847033	KCNQ1DN	11	0.803371	0.0425747	0.772945	0.0448342	0.137116	0.0304262		0.760709	0.106856	0.748399	0.0578269
cg04457979	2847223	KCNQ1DN	11	0.632369	0.0682059	0.580187	0.0509387	0.0697116	0.0521815		0.46342	0.123889	0.594393	0.0959298
cg01530101	2847674	KCNQ1DN	11	0.699571	0.0194211	0.670143	0.0231558	0.00663765	0.0294282		0.578782	0.0482152	0.683625	0.0159048
cg09998591	2847978	KCNQ1DN	11	0.669926	0.0172519	0.605958	0.0257097	7.47304e-06	0.0639679	Y	0.51737	0.0734428	0.622868	0.0363758
cg10503232	2848071	KCNQ1DN	11	0.653243	0.0305157	0.614209	0.0425305	0.0311488	0.039034		0.565304	0.0529964	0.625645	0.0451724
cg23146358	2862072	CDKN1C	11	0.040237	0.00695087	0.046036	0.0120178	0.207124	-0.00579901		0.0748902	0.0708744	0.0407271	0.022642
cg04548378	2862861	CDKN1C	11	0.118301	0.0105381	0.125022	0.0186851	0.33843	-0.00672039		0.158507	0.0563286	0.10349	0.0145451
cg20919799	2863243	CDKN1C	11	0.138302	0.0624147	0.282687	0.126558	0.00642983	-0.144385		0.464133	0.122029	0.149069	0.0738734
cg23548479	2863255	CDKN1C	11	0.113629	0.0401496	0.235397	0.0972064	0.00326531	-0.121769		0.434313	0.135602	0.130098	0.0581486
cg17738133	2863635	CDKN1C	11	0.0613203	0.00988799	0.0858009	0.0322445	0.0430464	-0.0244807		0.152379	0.0667049	0.0552306	0.00968655
cg25215340	2863703	CDKN1C	11	0.041918	0.00801543	0.135948	0.0827028	0.00576794	-0.09403		0.213056	0.0805076	0.0362961	0.0107384
cg05559445	2864250	CDKN1C	11	0.395114	0.0404554	0.561695	0.0633358	3.783e-06	-0.166581	Y	0.648797	0.0209271	0.443096	0.0520463
cg21019522	2877365	SLC22A18	11	0.34058	0.0261942	0.392246	0.0312986	0.000879191	-0.0516658		0.281982	0.0686223	0.326136	0.0336181
cg19906550	2877375	SLC22A18	11	0.393446	0.036094	0.435083	0.0421918	0.0293754	-0.0416371		0.324757	0.0781488	0.366527	0.0319707
cg16873863	2877752	SLC22A18	11	0.652313	0.0453285	0.562603	0.0343624	0.000116928	0.0897094	Y	0.398789	0.0387165	0.587202	0.0448235
cg16035277	2879840	SLC22A18	11	0.114439	0.005238	0.125597	0.0219111	0.148282	-0.0111582		0.127069	0.0187111	0.155523	0.0426488
cg24139421	2880154	SLC22A18	11	0.0345336	0.0110956	0.0346784	0.00564003	0.971211	-0.000144734		0.0419542	0.0088649	0.0349902	0.00719898
cg06211616	2880235	SLC22A18	11	0.0613355	0.00683946	0.0734136	0.012512	0.0180525	-0.012078		0.0912116	0.0205161	0.0769407	0.0327927
cg24528523	2880384	SLC22A18	11	0.162374	0.0112558	0.189672	0.0315655	0.0253716	-0.0272983		0.243294	0.0486913	0.164361	0.0166199
cg02719634	2881475	SLC22A18AS	11	0.795805	0.0250894	0.782942	0.0252489	0.268135	0.0128623		0.672985	0.0632866	0.800776	0.0222937
cg08999895	2882445	SLC22A18AS	11	0.300093	0.0325719	0.315178	0.0541411	0.462119	-0.0150855		0.256431	0.0541126	0.253619	0.0489312
cg22858288	2886898	SLC22A18	11	0.557874	0.0223789	0.575337	0.0394292	0.242993	-0.0174628		0.40471	0.0420685	0.599528	0.0281254
cg04726200	2887061	SLC22A18	11	0.545134	0.027051	0.570297	0.0386359	0.110836	-0.0251632		0.422072	0.0449851	0.589309	0.0299244
cg19497444	2887370	SLC22A18	11	0.603792	0.0149809	0.612382	0.0259928	0.380183	-0.00858937		0.432633	0.115011	0.624895	0.0414068
cg03336167	2887571	SLC22A18	11	0.305869	0.0637391	0.319367	0.0779049	0.676746	-0.0134979		0.195354	0.0526688	0.298007	0.0822778
cg23698969	2887741	SLC22A18	11	0.83703	0.0265972	0.816139	0.0346326	0.148806	0.0208913		0.729483	0.0744256	0.802691	0.0249239
cg19240938	2898612	SLC22A18	11	0.744368	0.0386207	0.749661	0.0571778	0.811472	-0.00529239		0.651451	0.0312855	0.751861	0.0410392
cg18655584	2898669	SLC22A18	11	0.756798	0.0362667	0.715065	0.0482262	0.0432605	0.0417323		0.585321	0.0500276	0.710216	0.0509146
cg12510502	2898752	SLC22A18	11	0.893155	0.0171037	0.877598	0.0190837	0.0710901	0.0155564		0.820117	0.0377208	0.881353	0.0198755
cg04720330	2906389	PHLDA2	11	0.170816	0.029147	0.309334	0.0931527	0.000974445	-0.138517	Y	0.396623	0.124073	0.174274	0.0484895
cg21259253	2906668	PHLDA2	11	0.126336	0.0402261	0.236324	0.084975	0.00272513	-0.109989		0.293066	0.104839	0.148095	0.0545978
cg14415214	2906979	PHLDA2	11	0.0321025	0.00466926	0.0505481	0.0276597	0.0656731	-0.0184456		0.0551478	0.0234195	0.0317725	0.00725275
cg01505590	2907208	PHLDA2	11	0.0475655	0.0451929	0.0867099	0.0644429	0.135205	-0.0391443		0.114011	0.0759701	0.0329774	0.0153329
cg26799802	2907929	PHLDA2	11	0.092584	0.0137023	0.15034	0.0550878	0.00909133	-0.0577562		0.197834	0.0636085	0.105786	0.0253894
cg01263716	2908166	PHLDA2	11	0.199649	0.0444262	0.318902	0.0832157	0.00136791	-0.119254		0.382294	0.0942372	0.196079	0.0493973
cg11961618	2908420	PHLDA2	11	0.138591	0.0294577	0.237126	0.0595117	0.000407464	-0.0985342	Y	0.301289	0.115279	0.152674	0.044183
cg11219178	3077525	OSBPL5	11	0.496694	0.051829	0.465023	0.058318	0.215758	0.0316711		0.375139	0.0637679	0.416932	0.060679
cg25852715	3077600	OSBPL5	11	0.809872	0.0207796	0.724643	0.0587127	0.00114639	0.085229	Y	0.530436	0.136222	0.737549	0.0415928
cg12514506	3077862	OSBPL5	11	0.663436	0.0404505	0.585509	0.0545548	0.00214604	0.0779275		0.416486	0.0531241	0.55118	0.0644099
cg07873128	3077976	OSBPL5	11	0.874657	0.0149946	0.828723	0.0262013	0.000259517	0.045934	Y	0.691187	0.0555622	0.820976	0.0267751
cg12970008	3142671	OSBPL5	11	0.210006	0.0460457	0.31554	0.0941143	0.00712343	-0.105534		0.346956	0.0735318	0.243548	0.0883054
cg20345446	3143380	OSBPL5	11	0.263859	0.0341893	0.343858	0.0513699	0.000871413	-0.0799986		0.363878	0.194795	0.28923	0.0750598
cg06131936	3143847	OSBPL5	11	0.193506	0.0250717	0.192901	0.0284096	0.960241	0.00060582		0.137735	0.0276036	0.158224	0.0293007
cg25094569	32405345	WT1	11	0.196523	0.0572914	0.226166	0.0850839	0.374551	-0.0296429		0.152242	0.0577836	0.134332	0.0486566
cg13301003	32405830	WT1	11	0.271277	0.0567985	0.313646	0.050178	0.102422	-0.0423689		0.338925	0.097582	0.300069	0.105343
cg04096767	32406026	WT1	11	0.329356	0.0378777	0.394127	0.0639992	0.0150369	-0.0647715		0.337884	0.0717994	0.299781	0.0830411
cg12006284	32406214	WT1	11	0.284978	0.0452538	0.359293	0.0711877	0.0136796	-0.0743148		0.358564	0.120726	0.293209	0.0811511
cg16501028	32406576	WT1	11	0.445762	0.0470524	0.486055	0.0670122	0.139069	-0.040293		0.548579	0.129503	0.437496	0.077176
cg04456238	32406680	WT1	11	0.271054	0.0427206	0.334053	0.081505	0.0487078	-0.0629987		0.335716	0.0638921	0.256155	0.0660074
cg05222924	32407062	WT1	11	0.216174	0.0657577	0.216603	0.0568437	0.987721	-0.00042906		0.181954	0.0511328	0.173182	0.0575237
cg06516124	32407167	WT1	11	0.337071	0.0683555	0.402038	0.0705386	0.0509419	-0.0649663		0.439636	0.0856267	0.366483	0.0996784
cg25782229	32407268	WT1	11	0.481309	0.0736637	0.524357	0.0702227	0.197725	-0.0430478		0.516569	0.0652377	0.506024	0.051315
cg01693350	32408763	WT1	11	0.642528	0.0697166	0.693067	0.0503573	0.0811865	-0.0505392		0.746122	0.0916634	0.692948	0.104897
cg15446391	32408946	WT1	11	0.498894	0.0561979	0.542498	0.0572381	0.102774	-0.0436038		0.579121	0.0732366	0.564038	0.0712203
cg13641903	32409184	WT1	11	0.532259	0.0520444	0.577482	0.0848149	0.171307	-0.0452224		0.640922	0.0917539	0.563946	0.0848845
cg22533573	32409347	WT1	11	0.092876	0.0273323	0.113289	0.0524848	0.29435	-0.0204134		0.105234	0.0334257	0.101368	0.0323744
cg16463460	32411294	WT1	11	0.371458	0.0502239	0.408072	0.0454036	0.104601	-0.0366135		0.382434	0.0687987	0.385871	0.0864248
cg22511262	32411768	WT1	11	0.146824	0.0363315	0.161443	0.0525644	0.479832	-0.0146188		0.157198	0.0371319	0.151414	0.0473563
cg16092786	32412311	WT1	11	0.222229	0.0481184	0.272274	0.062499	0.0610938	-0.0500454		0.245296	0.0844748	0.240386	0.0659086
cg25563456	32412645	WT1	11	0.10864	0.0244348	0.163132	0.070034	0.040043	-0.0544916		0.198581	0.112779	0.106775	0.0399215
cg15107670	32413335	WT1	11	0.219504	0.0956339	0.301974	0.0935387	0.0669982	-0.0824696		0.24001	0.0703596	0.210649	0.105653
cg24441911	7172255	RBP5	12	0.653267	0.0470952	0.676888	0.0638225	0.359866	-0.0236209		0.553382	0.0977924	0.617062	0.0303868
cg15569340	7173757	RBP5	12	0.0800047	0.0389787	0.0676122	0.00697405	0.346685	0.0123925		0.119473	0.0450471	0.0760837	0.0407923
cg06504820	100262026	DLK1	14	0.547657	0.0474167	0.569507	0.0761023	0.45287	-0.0218494		0.528328	0.0800889	0.518657	0.0866199
cg17412258	100262770	DLK1	14	0.0807843	0.0226365	0.0936009	0.0299643	0.295772	-0.0128167		0.0787313	0.0207283	0.0665576	0.0178527
cg09971646	100263898	DLK1	14	0.250175	0.0385065	0.243677	0.0319609	0.686336	0.00649853		0.178888	0.0192523	0.22246	0.0427039
cg16567044	100360889	MEG3	14	0.316321	0.0348282	0.387018	0.0515427	0.00247286	-0.0706963		0.375898	0.0502288	0.302049	0.0377365
cg09280976	100361440	MEG3	14	0.387505	0.0397703	0.420205	0.0541565	0.142735	-0.0327003		0.368775	0.0725872	0.344986	0.0722133
cg25836301	100362059	MEG3	14	0.466405	0.0486177	0.597417	0.0445941	6.60647e-06	-0.131012	Y	0.676825	0.0841923	0.513118	0.0693574
cg05711886	100362433	MEG3	14	0.433735	0.0486044	0.606955	0.0535561	5.62099e-07	-0.17322	Y	0.653835	0.107238	0.457176	0.0737051
cg15373285	100362843	MEG3	14	0.484459	0.040086	0.595232	0.0443737	1.57292e-05	-0.110773	Y	0.652419	0.104042	0.52151	0.0552154
cg15101633	100363479	MEG3	14	0.38806	0.0213238	0.44436	0.0226695	2.03624e-05	-0.0563006	Y	0.487674	0.0971572	0.382179	0.0344756
cg04291079	100364183	MEG3	14	0.373679	0.051662	0.60056	0.0932765	9.48318e-06	-0.226881	Y	0.658194	0.156547	0.404444	0.0812905
cg20769842	21361331	MKRN3	15	0.372364	0.0993618	0.311497	0.0525079	0.109356	0.0608669		0.24537	0.0439511	0.325768	0.093309
cg23234999	21362298	MKRN3	15	0.470792	0.0867348	0.409826	0.0705683	0.102513	0.0609656		0.179541	0.0665493	0.370317	0.130647
cg04014889	21441686	MAGEL2	15	0.508082	0.050533	0.504486	0.0591352	0.885425	0.0035963		0.45832	0.0935587	0.479841	0.0586797
cg01678091	21441779	MAGEL2	15	0.5307	0.053839	0.566615	0.0219633	0.0746824	-0.0359147		0.540004	0.101462	0.546019	0.0479893
cg02982734	21442141	MAGEL2	15	0.550572	0.0433903	0.57101	0.0423586	0.300602	-0.0204375		0.609077	0.0512315	0.516434	0.03403
cg21325760	21442495	MAGEL2	15	0.725631	0.0770097	0.792148	0.073461	0.0636728	-0.0665171		0.793904	0.0839792	0.754614	0.077193
cg06743811	21482544	NDN	15	0.538732	0.0378959	0.532164	0.067253	0.791744	0.00656845		0.452233	0.0513104	0.497425	0.0705745
cg18602919	21482767	NDN	15	0.730507	0.0360639	0.709805	0.0805649	0.472024	0.0207024		0.644582	0.0456075	0.702454	0.0609544
cg12532169	21483463	NDN	15	0.295755	0.0243039	0.301082	0.0828529	0.849011	-0.00532758		0.265724	0.114347	0.274483	0.052646
cg13828758	21483466	NDN	15	0.259847	0.0342571	0.267289	0.100882	0.829225	-0.0074412		0.206659	0.110511	0.228254	0.0678465
cg18552939	21483713	NDN	15	0.176674	0.0180416	0.184194	0.0515341	0.671485	-0.00751967		0.17939	0.0867255	0.176875	0.0285425
cg01989224	21483851	NDN	15	0.238444	0.0352414	0.268061	0.057161	0.183439	-0.0296173		0.264275	0.0879008	0.22978	0.0416598
cg11265941	22619831	SNRPN	15	0.194749	0.0335936	0.193147	0.0455775	0.929756	0.00160254		0.123977	0.0400949	0.168238	0.0201008
cg19803984	22619883	SNRPN	15	0.283443	0.0506114	0.215032	0.0511072	0.00755834	0.0684109		0.137918	0.0438238	0.214638	0.0434281
cg26033681	22620469	SNRPN	15	0.283106	0.0319524	0.291208	0.019121	0.502135	-0.00810179		0.292941	0.0385644	0.254893	0.0202593
cg25978208	22644337	SNRPN	15	0.404861	0.0375472	0.444404	0.108836	0.300428	-0.0395426		0.52234	0.147584	0.365537	0.0898184
cg02171545	22644459	SNRPN	15	0.24942	0.0262727	0.295875	0.0967387	0.172585	-0.0464547		0.386505	0.0862819	0.229252	0.0750971
cg02305723	22644549	SNRPN	15	0.229064	0.0529581	0.260547	0.0998842	0.393726	-0.0314828		0.368175	0.129583	0.231758	0.0608374
cg22678136	22644614	SNRPN	15	0.216232	0.0620004	0.268468	0.109644	0.210499	-0.0522359		0.360183	0.178755	0.195426	0.0939376
cg25657700	22674584	SNRPN	15	0.353392	0.0773373	0.422252	0.121671	0.151382	-0.0688594		0.33721	0.117549	0.423456	0.109279
cg24993443	22674642	SNRPN	15	0.331548	0.0700134	0.384414	0.0901653	0.161363	-0.0528657		0.29128	0.0976476	0.359868	0.0941942
cg18506672	22751346	SNURF	15	0.646934	0.0271163	0.445513	0.0310272	1.03406e-11	0.201421	Y	0.242299	0.0458426	0.534784	0.041652
cg02125271	22751499	SNURF	15	0.64231	0.0371654	0.462974	0.0549916	2.56646e-07	0.179337	Y	0.306868	0.0492513	0.566257	0.0381863
cg22555495	22752317	SNRPN	15	0.560495	0.0274616	0.434242	0.0340929	5.2692e-08	0.126253	Y	0.126701	0.0322804	0.468053	0.0400014
cg13994177	22847557	PWCR1	15	0.669956	0.0523994	0.687772	0.0593781	0.486101	-0.0178152		0.662749	0.0990938	0.669681	0.0956083
cg03381111	22847664	PWCR1	15	0.384152	0.0318312	0.428643	0.0332713	0.0068215	-0.044491		0.438918	0.0560564	0.368349	0.0280684
cg26389232	22847786	PWCR1	15	0.690919	0.0521141	0.703301	0.0266613	0.514908	-0.0123823		0.661104	0.0597934	0.689104	0.0362281
cg02517489	23234168	UBE3A	15	0.0470231	0.00658033	0.0436551	0.00392056	0.185116	0.00336803		0.0528319	0.00634044	0.0484973	0.00537471
cg12177023	23234344	UBE3A	15	0.0443603	0.00842554	0.0377527	0.00338262	0.0518149	0.00660756		0.0462398	0.0102473	0.0378373	0.0106389
cg18766912	23235002	UBE3A	15	0.18583	0.0541803	0.172066	0.0493243	0.559926	0.0137644		0.170235	0.043903	0.198759	0.0534129
cg12572011	23235178	UBE3A	15	0.0253777	0.00541891	0.0231943	0.00251474	0.269051	0.0021834		0.0207927	0.00293832	0.0235919	0.00281059
cg23681243	23235181	UBE3A	15	0.0347126	0.00719756	0.03638	0.00500477	0.555935	-0.00166737		0.0309155	0.00539909	0.0331813	0.00502439
cg00792740	23235581	UBE3A	15	0.0713377	0.00588287	0.0680925	0.00771347	0.305075	0.00324515		0.0692664	0.00843754	0.0710281	0.00533529
cg27458888	23235671	UBE3A	15	0.049871	0.0066446	0.0434521	0.00622984	0.0388887	0.00641882		0.0512082	0.00587203	0.0462052	0.0056933
cg22269180	23523118	ATP10A	15	0.605788	0.0290907	0.609924	0.0253745	0.738733	-0.00413608		0.564667	0.0252203	0.577398	0.0233619
cg12582965	23523421	ATP10A	15	0.884699	0.0231745	0.909938	0.0146068	0.0105951	-0.0252388		0.901728	0.00768446	0.905777	0.0185504
cg20119871	23523493	ATP10A	15	0.748766	0.0368509	0.764798	0.0378948	0.350221	-0.0160318		0.792374	0.0428035	0.771122	0.0299834
cg19930802	23523567	ATP10A	15	0.79053	0.029139	0.775261	0.0414294	0.354512	0.0152682		0.818712	0.0313276	0.805153	0.0376635
cg23623692	23554557	ATP10A	15	0.722508	0.0263367	0.719472	0.040106	0.844019	0.00303562		0.714523	0.0545344	0.672881	0.0428219
cg11015241	23577342	ATP10A	15	0.655548	0.0538121	0.727223	0.0689137	0.0189798	-0.071675		0.674075	0.0790183	0.629726	0.0801283
cg17260954	23577440	ATP10A	15	0.675599	0.0471613	0.687883	0.0499345	0.578706	-0.0122838		0.586461	0.0965816	0.628321	0.0629538
cg10734665	23658503	ATP10A	15	0.753326	0.0470436	0.767759	0.0465241	0.49911	-0.0144327		0.772602	0.0620807	0.742875	0.0335114
cg19326876	23658751	ATP10A	15	0.290388	0.0630126	0.371124	0.0608316	0.00924902	-0.0807366		0.346233	0.102859	0.334185	0.144545
cg17793621	23659177	ATP10A	15	0.0583834	0.0110471	0.0736488	0.0519482	0.385164	-0.0152654		0.0474265	0.00663784	0.0474268	0.00824099
cg15523238	23659889	ATP10A	15	0.105775	0.0162957	0.104827	0.030892	0.932796	0.000948706		0.123157	0.0200875	0.0940422	0.0144275
cg08828036	23660297	ATP10A	15	0.515063	0.0619735	0.608261	0.0483769	0.00159989	-0.0931974		0.663938	0.041189	0.536046	0.0746102
cg26062856	23660518	ATP10A	15	0.605076	0.051755	0.659296	0.0421196	0.0197138	-0.0542205		0.648368	0.0910188	0.563772	0.0481739
cg24333473	3433429	ZNF597	16	0.12968	0.0205937	0.262686	0.0516593	7.38453e-06	-0.133006	Y	0.514564	0.195338	0.20803	0.041291
cg14654875	3433998	ZNF597	16	0.252583	0.018846	0.460656	0.0331707	5.93654e-11	-0.208073	Y	0.619086	0.0809535	0.330147	0.047309
cg08392591	88083877	ANKRD11	16	0.0918569	0.00759466	0.0919071	0.00640387	0.987439	-5.0168e-05		0.0884755	0.00972786	0.0981571	0.0177031
cg13918581	88084841	ANKRD11	16	0.0480186	0.00586025	0.0511241	0.00593241	0.254267	-0.00310548		0.0550562	0.006303	0.0507252	0.00813499
cg16907024	42811405	TCEB3C	18	0.390219	0.0602222	0.40875	0.0370911	0.420377	-0.0185314		0.302218	0.0378245	0.297797	0.0630628
cg07008350	42811593	TCEB3C	18	0.645035	0.048252	0.69541	0.047877	0.0307842	-0.0503748		0.64885	0.0553656	0.636215	0.048614
cg08008233	42811817	TCEB3C	18	0.399216	0.032808	0.393686	0.0297367	0.697612	0.00552928		0.336266	0.0231158	0.35448	0.0453513
cg09837943	61998443	ZIM2	19	0.634757	0.0408941	0.659829	0.0539791	0.258058	-0.0250722		0.64993	0.0465726	0.649632	0.0309661
cg00354258	61998550	ZIM2	19	0.752775	0.036014	0.818325	0.0384407	0.000977153	-0.0655494		0.858049	0.0258699	0.815092	0.0557751
cg16519742	61998659	ZIM2	19	0.716493	0.0465873	0.782203	0.0427644	0.00413862	-0.0657102		0.825759	0.0441887	0.769309	0.0617696
cg06244906	61998893	ZIM2	19	0.678316	0.0652984	0.743779	0.0500878	0.0223234	-0.0654625		0.782235	0.0537591	0.752716	0.0533415
cg17663463	62041521	ZIM2	19	0.664815	0.0170508	0.456795	0.0306963	2.39518e-11	0.20802	Y	0.1719	0.0327862	0.553438	0.0360963
cg19771589	62041627	ZIM2	19	0.374868	0.0214122	0.23076	0.0206639	9.29094e-12	0.144107	Y	0.0928505	0.0177249	0.290803	0.0466881
cg02793099	62041816	ZIM2	19	0.600649	0.0197178	0.381181	0.0664996	1.01605e-06	0.219468	Y	0.0905293	0.0203486	0.471292	0.0391843
cg01656470	62041908	ZIM2	19	0.746024	0.0308538	0.566354	0.047273	3.40387e-08	0.17967	Y	0.148894	0.0879979	0.661878	0.0420205
cg27519373	62042104	ZIM2	19	0.694623	0.0201198	0.48333	0.0369173	2.58666e-10	0.211294	Y	0.15207	0.0248152	0.584809	0.0391469
cg07310951	62042315	ZIM2	19	0.63022	0.0229552	0.551405	0.0141815	1.40766e-07	0.0788157	Y	0.207044	0.0925339	0.598852	0.0221212
cg20897667	62043025	PEG3	19	0.575944	0.0163953	0.446409	0.022253	5.60071e-11	0.129534	Y	0.0978862	0.0394899	0.509393	0.0202267
cg22354595	62043252	ZIM2	19	0.687096	0.0184639	0.481894	0.030496	1.51125e-11	0.205202	Y	0.0769897	0.0214268	0.575958	0.0372542
cg19335327	62043454	PEG3	19	0.555468	0.0121674	0.376857	0.0190951	8.53556e-14	0.178611	Y	0.0877823	0.0158025	0.448587	0.0284944
cg14849423	62043603	PEG3	19	0.65809	0.0242699	0.48557	0.0223763	2.81759e-12	0.17252	Y	0.0898519	0.035789	0.556823	0.0288557
cg02162069	62043946	ZIM2	19	0.739646	0.0169772	0.529936	0.0233646	6.42852e-14	0.20971	Y	0.0984968	0.0356236	0.640518	0.0231412
cg19098268	62044081	PEG3	19	0.769329	0.019878	0.58729	0.0212852	5.671e-13	0.182039	Y	0.111923	0.0525251	0.681536	0.0251768
cg18668753	62044469	PEG3	19	0.543654	0.0335352	0.330393	0.0243698	1.47003e-11	0.21326	Y	0.167795	0.031744	0.417893	0.0241965
cg16636110	62394291	ZNF264	19	0.564177	0.0356923	0.680801	0.0619469	0.000133307	-0.116624	Y	0.757702	0.0723542	0.63946	0.0594354
cg20715764	62394509	ZNF264	19	0.056008	0.0130901	0.060948	0.0130545	0.409201	-0.00493999		0.0712729	0.032996	0.0555175	0.0208314
cg08504049	62394729	ZNF264	19	0.0983057	0.00722506	0.0923104	0.0116212	0.186095	0.00599532		0.118918	0.0335011	0.0964955	0.00826298
cg22307908	62394739	ZNF264	19	0.0473381	0.00741037	0.0470709	0.00793789	0.938828	0.00026726		0.0451437	0.00545347	0.0414921	0.00639332
cg23257840	62394956	ZNF264	19	0.0394469	0.0106584	0.0384177	0.00596175	0.793719	0.00102913		0.0354902	0.00327266	0.0327062	0.00655275
cg11140785	62395113	ZNF264	19	0.0365998	0.00792485	0.035478	0.00583958	0.723121	0.00112185		0.0324936	0.00268795	0.0338725	0.00645769
cg12862537	35582093	NNAT	20	0.830984	0.0238169	0.875671	0.0208647	0.00031232	-0.0446876	Y	0.858015	0.0333162	0.880641	0.0350719
cg22298088	35582274	NNAT	20	0.752664	0.0455233	0.790104	0.0365282	0.0582905	-0.0374405		0.752034	0.04121	0.774523	0.0369431
cg22510412	35582535	NNAT	20	0.753035	0.0280591	0.791861	0.0213903	0.00290438	-0.0388262		0.731746	0.0647562	0.794141	0.0241749
cg18433380	35582608	NNAT	20	0.771404	0.0370618	0.767822	0.0389378	0.835522	0.00358111		0.743415	0.0826807	0.796699	0.030404
cg21588305	35582869	NNAT	20	0.829445	0.0261265	0.858283	0.0227865	0.0171453	-0.0288389		0.805816	0.0485468	0.840764	0.0129229
cg23566503	35583164	NNAT	20	0.778186	0.0249788	0.72751	0.0418956	0.00512956	0.0506765		0.739239	0.0714622	0.803243	0.0510702
cg10642330	35583475	NNAT	20	0.803934	0.0221001	0.726064	0.0458914	0.000328816	0.0778702	Y	0.681972	0.0767	0.810891	0.0512849
cg23594876	35589339	BLCAP	20	0.0506877	0.00879831	0.0469788	0.00505612	0.266636	0.00370889		0.0510801	0.0144728	0.0437624	0.00549428
cg20091959	41575865	L3MBTL	20	0.677193	0.0205247	0.469933	0.0230351	4.47158e-14	0.20726	Y	0.102701	0.0326489	0.572148	0.0152876
cg23626798	41575908	L3MBTL	20	0.679736	0.0158079	0.467514	0.022716	4.43409e-14	0.212222	Y	0.0933887	0.0239039	0.573789	0.0161161
cg01071811	41576494	L3MBTL	20	0.684261	0.0543419	0.495246	0.0852453	2.64311e-05	0.189015	Y	0.199061	0.108239	0.627855	0.109434
cg02611863	41576510	L3MBTL	20	0.615769	0.0603795	0.37284	0.0327181	2.52762e-08	0.242929	Y	0.146315	0.0399071	0.567805	0.0876187
cg25268451	56847934	GNAS	20	0.619806	0.0772099	0.750596	0.0436142	0.000351209	-0.13079	Y	0.848399	0.0253632	0.634003	0.0485239
cg14597908	56848355	GNAS	20	0.464621	0.0569553	0.641627	0.0555492	1.45655e-06	-0.177006	Y	0.859205	0.0304916	0.483024	0.0647417
cg05558390	56848772	GNAS	20	0.39895	0.0355022	0.629162	0.0506733	2.51167e-09	-0.230212	Y	0.836559	0.0344297	0.5188	0.0666479
cg24975842	56849616	GNAS	20	0.48543	0.0395694	0.698068	0.0616498	1.26691e-07	-0.212638	Y	0.937219	0.0211517	0.572702	0.0413317
cg18619398	56849901	GNAS	20	0.459863	0.0191735	0.610044	0.0218091	3.95669e-12	-0.150181	Y	0.845074	0.0389574	0.522004	0.023707
cg01355739	56850283	GNAS	20	0.564025	0.0198979	0.762667	0.0217691	3.8401e-14	-0.198642	Y	0.907156	0.0130676	0.667963	0.0167186
cg20582984	56850628	GNAS	20	0.53968	0.0186728	0.750742	0.020254	4.0017e-15	-0.211062	Y	0.887213	0.0077669	0.656814	0.0199565
cg15160445	56860144	GNAS	20	0.710878	0.0301573	0.641597	0.0598274	0.0059301	0.0692805		0.600149	0.091165	0.722075	0.0343976
cg04457481	56860230	GNAS	20	0.742271	0.031951	0.668963	0.0554097	0.00265289	0.0733078		0.643878	0.0874343	0.767227	0.0473245
cg03606258	56860330	GNAS	20	0.847263	0.0271246	0.818648	0.0439183	0.100021	0.0286147		0.780929	0.0610531	0.856291	0.0422806
cg06324048	56860498	GNAS	20	0.693476	0.0420535	0.635119	0.0547274	0.0160976	0.0583563		0.600942	0.0721815	0.683351	0.068188
cg16833551	56860632	GNAS	20	0.849878	0.0243335	0.79034	0.0429607	0.00184848	0.0595374		0.767209	0.0749123	0.86216	0.0415257
cg27661264	56861133	GNAS	20	0.36479	0.0420769	0.390258	0.0407002	0.185805	-0.0254675		0.32564	0.0826082	0.359146	0.0432737
cg17414107	56861225	GNAS	20	0.541421	0.0274073	0.51321	0.041521	0.0923747	0.0282102		0.341202	0.0949668	0.50541	0.0493508
cg00943909	56861337	GNAS	20	0.48919	0.0439849	0.459209	0.0390702	0.12471	0.0299803		0.17005	0.104125	0.435799	0.0469637
cg21988465	56862672	GNAS	20	0.774948	0.0259826	0.563146	0.0518878	2.74332e-08	0.211803	Y	0.292492	0.275642	0.683902	0.0270131
cg07284407	56863253	GNAS	20	0.682921	0.0267699	0.502525	0.0329481	1.40601e-10	0.180396	Y	0.212978	0.129285	0.607386	0.0353096
cg21625881	56863708	GNAS	20	0.711843	0.0188842	0.590123	0.014512	1.05583e-11	0.12172	Y	0.219537	0.139227	0.626655	0.0225752
cg14203179	56864058	GNAS	20	0.553894	0.0510811	0.356909	0.0578126	2.38904e-07	0.196985	Y	0.101177	0.0342307	0.382772	0.0428891
cg25283297	56864311	GNAS	20	0.568832	0.041086	0.478704	0.0349496	5.47817e-05	0.0901283	Y	0.224271	0.0529584	0.474649	0.0585006
cg09437522	56864597	GNAS	20	0.203332	0.0408087	0.119854	0.0272396	6.55206e-05	0.0834785	Y	0.0561481	0.021059	0.122998	0.0295913
cg01565918	56890887	GNAS	20	0.235135	0.0506475	0.211345	0.0570482	0.3373	0.0237905		0.140015	0.0291797	0.181725	0.0474986
cg10011623	56896922	GNAS	20	0.271885	0.0927297	0.270583	0.057029	0.970323	0.00130232		0.157231	0.0990251	0.271331	0.0736497
cg27027803	56898137	GNAS	20	0.47888	0.0913305	0.486724	0.0821527	0.842256	-0.00784447		0.26167	0.177987	0.515315	0.0819861
cg25983380	56898834	GNAS	20	0.249041	0.0602592	0.325735	0.0805012	0.0277037	-0.0766936		0.15029	0.129299	0.295881	0.0816443
cg22885821	56899316	GNAS	20	0.0402063	0.00534174	0.0435378	0.00765701	0.275693	-0.00333151		0.0378286	0.00454288	0.0397927	0.00774367
cg09598225	56900234	GNAS	20	0.0804381	0.0096835	0.0802426	0.012541	0.969328	0.000195526		0.084428	0.0196604	0.0783358	0.0113913
cg06044900	56901206	GNAS	20	0.0441768	0.00264542	0.0414731	0.0062488	0.231394	0.00270366		0.053045	0.00750019	0.0476343	0.0103519
aP values less than 0.05 are bolded
bDelta beta <-0.15 (red) or >0.15 (blue) are bolded
cAverage beta between 0.25 and 0.75 are bolded
Key:
Avg G: Average DNA methylation of digynic triploid placentas
Avg A: Average DNA methylation of diandric triploid placentas
Avg C: Average DNA methylation of complete hydatidiform moles
Avg N: Average DNA methylation of normal placentas
CHR: Chromosome
Std: Standard deviation
Y: Yes

## Sheet: Table S4
Table S4. Allele-specific methylation of FAM50B in blood and placenta
		Maternal blood		Preferential		Fetal placenta		Preferential
Sample	Genotype	A	G	methylated allele	Genotype	A	G	methylated allele
PM135	GA	0.022	0.978	G	AA	NI	NI
PM143	GA	1	0	A	GA	0.669	0.331	A
PM144	GA	0	1	G	GG	NI	NI
PM151	GG	NI	NI		GA	0.371	62.9%a	G
PM152	GG	NI	NI		GA	0.212	78.8%a	G
PM161	GA	1	0	A	GG	NI	NI
PM165	GA	ND	ND		GA	0.566	0.434	A
PM171	GA	ND	ND		GA	0.881	0.119	A
PM172	GA	0.923	0.077	A	GG	NI	NI
PM177	GA	ND	ND		GA	0.781	0.219	A
PM178	GA	0	1	G	GG	NI	NI
PM180	GA	0.057	0.943	G	GA	0	1	G
PM181	GA	0.025	0.975	G	AA	NI	NI
PM187	GA	ND	ND		GA	0.87	0.13	A
PM190	GA	0.04	0.96	G	GA	0.895	0.105	A
PM191	GA	ND	ND		GA	0.629	0.371	A
PM194	ND	ND	ND		GA	0.864	0.136	A
PM200	GA	1	0	A	GG	NI	NI
PM201	GG	NI	NI		GA	0	100%a	G
aCases with homozygous genotypes in maternal blood
NI: Not informative
ND: Not determined

## Sheet: Table S5
Table S5. Allelic expression of novel and known imprinted genes
DMR	Gene	SNP	Monoallelic cases	Percentage	Matched origin	Percentage
M	FAM50B	rs6597007	9/9	1	5/5	1
M	DNMT1	rs16999593	1/1	1	1/1	1
P	MOV10L1	rs9617066	8/9	0.888889	1/3	0.33
M	RHOBTB3	rs34896	3/4	0.75	2/2	1
M	SNCB	rs2075667	3/4	0.75	NI	NI
M	ARMC3	rs12259839	2/3	0.666667	2/2	1
M	ST8SIA1	rs4762737	2/3	0.666667	0/1	0
P	ARHGAP4	rs2070097	1/2	0.5	NI	NI
M	AIFM2	rs7908957	2/8	0.25	1/1	1
M	MCCC1	rs937652	2/6	0.333333	NI	NI
P	LEP	rs2167270	1/15	0.0666667	1/1	1
P	ACPL2	rs3210458	0/3	0	NI	NI
P	AKAP10	rs203462	0/11	0	NI	NI
M	APC	rs448475	0/16	0	NI	NI
M	C3orf62	rs13077498	0/4	0	NI	NI
P	DNAJC6	rs4915691	0/8	0	NI	NI
M	FGF12	rs1460924	0/4	0	NI	NI
P	GATA4	rs867858	0/11	0	NI	NI
P	LASS2	rs8444	0/13	0	NI	NI
P	P2RY6	rs7115806	0/6	0	NI	NI
P	PARP12	rs2269996	0/9	0	NI	NI
P	PEX5	rs3813737	0/7	0	NI	NI
M	RASGRF1	rs2230518	0/5	0	NI	NI
P	SAMD10	rs817343	0/4	0	NI	NI
P	SEMA3B	rs2071203	0/6	0	NI	NI
M	SLC46A2	rs2236600	0/11	0	NI	NI
P	TBX6	rs2289292	0/4	0	NI	NI
M	TMEM17	rs13396048	0/1	0	NI	NI
P	C10orf125	rs1057097	NI	NI	NI	NI
M	CYP2W1	rs73261988	NI	NI	NI	NI
M	ZNF232	rs62076285	NI	NI	NI	NI
M	IGF2	rs2585	8/8	1	5/5	1
M	IGF2	rs7873	3/3	1	2/2	1
Key:
NI: Not informative
M: Maternla
P: Paternal

## Sheet: Table S6
Table S6. Comparison of allelic expression measurement for LEP by pyroseqeuencing and Sequenom assays
	Pyrosequencing			Sequenom
Sample	G	A	Allelic ratioa	G	A	Allelic ratioa
PM143	0.395	0.605	0.395	3.29242	3.83306	0.462063
PM156	0.229	0.771	0.229	1.71289	1.55099	0.524803
PM161	0.441	0.559	0.441	3.31496	2.62158	0.5584
PM177	0.355	0.645	0.355	1.51855	2.16864	0.411846
PM178	0.288	0.712	0.288	2.33645	3.484	0.401421
PM181	0.441	0.559	0.441	2.69221	1.24464	0.683849
PM187	0.066	0.934	0.066	0.712309	2.85308	0.199785
PM190	0.511	0.489	0.511	2.89182	2.97192	0.49317
PM193	0.32	0.68	0.32	1.32175	0.613898	0.682847
PM194	0.139	0.861	0.139	1.56887	2.63486	0.373208
PM202	0.258	0.742	0.258	3.65294	3.57172	0.50562
PM205	0.43	0.57	0.43	4.16196	3.74299	0.5265
aCalculated by allele G/(allele G + allele A); correlation between pyrosequencing and Sequenom: r=0.64, p<0.02

## Sheet: Table S7
Table S7. DNA methylation of identified imprinted DMRs in different tissues
CHR	Location	Gene	TargetID	q value	Average muscle	Std	Average brain	Std	Average kidney	Std	Average blood	Std	Average placenta	Std
12	22379732	ST8SIA1	cg00769520*	0	0.0349591	0.00366582	0.0359688	0.00222331	0.033275	0.00509659	0.0360753	0.0051664	0.330258	0.0531462
6	14226206	CD83	cg01288598*	0	0.0547655	0.0141444	0.0652812	0.0176199	0.0511133	0.00969333	0.0680364	0.0118684	0.492325	0.0498578
3	32254265	CMTM8	cg01617750	0	0.481177	0.0336421	0.472201	0.0371329	0.298507	0.0817706	0.429046	0.0596303	0.597687	0.0428613
20	62082302	SAMD10	cg03224418	0	0.726786	0.0211366	0.658431	0.023938	0.638866	0.0702513	0.416409	0.0388034	0.55186	0.0462851
18	31210848	ZNF396	cg03776551*	0	0.0471182	0.0057669	0.0540462	0.00738134	0.0483492	0.00559541	0.0478764	0.00539724	0.414953	0.0564432
14	100364183	MEG3	cg04291079	0	0.56669	0.0485549	0.57533	0.0417186	0.581814	0.0377756	0.915288	0.0314133	0.520404	0.0965217
3	184299917	MCCC1	cg04991337*	0	0.0757673	0.0163922	0.087195	0.0294008	0.0814358	0.0285407	0.0721107	0.0145407	0.469686	0.064403
5	175989703	SNCB	cg05028467*	0	0.104525	0.0463361	0.0974925	0.045995	0.115187	0.0776128	0.0613349	0.00751728	0.355967	0.117978
7	50486141	FIGNL1	cg05072008	0	0.377476	0.0454136	0.56704	0.0498483	0.49546	0.0587192	0.354242	0.0878341	0.577875	0.0564797
11	2864250	CDKN1C	cg05559445	0	0.104716	0.0191886	0.09521	0.0254562	0.117201	0.0195741	0.362355	0.0247207	0.459125	0.0524946
11	72653350	P2RY6	cg06637774	0	0.181987	0.0555169	0.11328	0.0218139	0.0680142	0.0064952	0.379117	0.0565215	0.203506	0.114278
X	152844794	ARHGAP4	cg06791102*	0	0.25372	0.151184	0.253541	0.143161	0.242678	0.182358	0.45504	0.0740666	0.605244	0.101394
5	102926628	NUDT12	cg07655627*	0	0.162159	0.0621362	0.19983	0.0877337	0.189298	0.0650367	0.157008	0.0603441	0.408625	0.0502062
9	114692645	SLC46A2	cg07758904*	0	0.0544455	0.0279521	0.08922	0.0606164	0.0586067	0.0440836	0.0895831	0.0549568	0.470087	0.0660496
7	139409708	PARP12	cg07937272	0	0.425842	0.0605208	0.227041	0.0620884	0.496234	0.0264147	0.533072	0.0442913	0.421036	0.0593085
11	2550433	KCNQ1	cg08007665	0	0.811938	0.0199704	0.806193	0.0301649	0.833153	0.0168088	0.815074	0.0211103	0.58947	0.0719422
1	65503082	DNAJC6	cg09082287*	0	0.121858	0.0195952	0.123936	0.0349894	0.126288	0.0258895	0.122763	0.0220502	0.411584	0.0854597
17	38087223	CCR10	cg09509673	0	0.465467	0.0500878	0.23081	0.0678544	0.480457	0.0829052	0.856548	0.0325733	0.684217	0.0836166
17	19822224	AKAP10	cg11630242*	0	0.202617	0.0379857	0.220743	0.0802947	0.184259	0.052953	0.0767926	0.00654474	0.564566	0.0481911
10	23256733	ARMC3	cg11673092*	0	0.109596	0.0237155	0.0707312	0.0133782	0.0939625	0.013611	0.0576624	0.0183095	0.323705	0.0371371
2	62587080	TMEM17	cg12385425*	0	0.0955545	0.021823	0.0927937	0.0212091	0.096715	0.0256122	0.076929	0.0109924	0.528345	0.0758411
7	127668168	LEP	cg12782180*	0	0.12747	0.0467333	0.134302	0.0338164	0.127286	0.0341908	0.447161	0.0370939	0.734022	0.0732385
8	11605305	GATA4	cg13434842*	0	0.0630982	0.00791979	0.0688938	0.00474269	0.0661267	0.00721216	0.169481	0.0295008	0.396622	0.0735745
16	30011479	TBX6	cg14370448*	0	0.322971	0.0469321	0.277666	0.067998	0.15034	0.0172533	0.0515099	0.00612703	0.67446	0.0373782
10	135021736	C10orf125	cg14607011	0	0.670011	0.0360278	0.568769	0.10006	0.753174	0.0412096	0.874791	0.0166408	0.753119	0.0414098
3	50286217	SEMA3B	cg14911395	0	0.632904	0.052645	0.215711	0.0950886	0.351128	0.0425816	0.146715	0.0366735	0.448345	0.0433532
19	10166911	DNMT1	cg15043801*	0	0.05921	0.0169539	0.0596825	0.0213714	0.05763	0.0187905	0.0650042	0.0117503	0.436075	0.0788491
11	1974594	H19	cg15269875	0	0.595488	0.0469277	0.902546	0.024138	0.618578	0.0556563	0.922558	0.00920719	0.588329	0.0673165
14	23633418	PCK2	cg15467148*	0	0.132039	0.061565	0.13529	0.0362508	0.109996	0.0188514	0.132756	0.0291722	0.453257	0.159429
12	7234287	PEX5	cg15754084*	0	0.165267	0.0330239	0.0956587	0.0190359	0.12372	0.0212126	0.373135	0.0565444	0.559717	0.0611518
7	989201	CYP2W1	cg15914863	0	0.307017	0.0616118	0.485054	0.0784583	0.302265	0.025506	0.886126	0.0233633	0.480085	0.058672
15	77169822	RASGRF1	cg16154416*	0	0.0429664	0.00596601	0.0418187	0.00666963	0.0340408	0.00476966	0.133893	0.0190454	0.305753	0.115438
5	112101332	APC	cg16970232*	0	0.0833527	0.0373326	0.0896037	0.0426306	0.09162	0.0452907	0.0628763	0.00938378	0.656538	0.0761844
1	207915200	G0S2	cg17710021*	0	0.0468355	0.00307735	0.0611837	0.0143712	0.0493475	0.00976174	0.0565051	0.0122507	0.449687	0.0953651
1	149214520	LASS2	cg18611122*	0	0.219987	0.045083	0.11275	0.0312566	0.242912	0.0533272	0.153555	0.0208386	0.727514	0.0533454
7	127668516	LEP	cg19594666	0	0.139326	0.0697518	0.133661	0.0316263	0.112609	0.0509778	0.431596	0.0603427	0.470689	0.11327
3	49289458	C3orf62	cg20835282*	0	0.0717336	0.01899	0.07722	0.0201053	0.0917725	0.0583373	0.0725844	0.0176123	0.354207	0.0448059
11	1974730	H19	cg21167159	0	0.652062	0.0456944	0.865299	0.0136155	0.682389	0.0430497	0.880933	0.014152	0.626705	0.088101
16	65195794	CMTM3	cg23297477*	0	0.0618027	0.0170264	0.065655	0.0126916	0.0597475	0.0199513	0.0581633	0.0120684	0.441523	0.0709912
5	95092572	RHOBTB3	cg24274600*	0	0.0283173	0.00301823	0.033275	0.00662969	0.0284858	0.0041076	0.0296282	0.00279467	0.465703	0.043036
17	4967117	ZNF232	cg24680602*	0	0.0507255	0.00950501	0.0564062	0.0188372	0.0586167	0.0233061	0.101592	0.0708357	0.356898	0.0586026
12	22378486	ST8SIA1	cg24723331*	0	0.0658191	0.0279749	0.06844	0.019646	0.0771692	0.0290477	0.0998279	0.0344352	0.34239	0.0563857
3	50285770	SEMA3B	cg24816455	0	0.609996	0.0615519	0.235971	0.0509734	0.276593	0.0448176	0.0520321	0.00636229	0.453567	0.0804754
11	1974240	H19	cg25852472	0	0.474475	0.0538342	0.718575	0.0488348	0.532843	0.0357771	0.806335	0.0224024	0.498264	0.0569281
15	43102722	SORD	cg26196700*	0	0.0408191	0.00922104	0.0412587	0.00617364	0.0413108	0.00942603	0.0397579	0.0058505	0.386286	0.0643167
14	23633275	PCK2	cg26402828*	0	0.0654536	0.0229923	0.0696625	0.0159445	0.065455	0.0167914	0.0841023	0.0285029	0.349936	0.177665
10	71562721	AIFM2	cg26699283*	0	0.0573727	0.0138526	0.059035	0.00935743	0.058215	0.0185545	0.0760694	0.018211	0.45317	0.0721619
6	109664391	FLJ37396	cg16075940	1.09e-05	0.596163	0.0467538	0.376035	0.0700258	0.561542	0.0570315	0.627223	0.0781898	0.654433	0.0794097
7	45894528	IGFBP1	cg05660795	5.35e-05	0.102326	0.0289653	0.0721013	0.0207299	0.0682267	0.0190801	0.156674	0.0320896	0.273686	0.0453379
15	77170468	RASGRF1	cg15156078*	9.25e-05	0.0964864	0.0376675	0.0987687	0.0294296	0.110048	0.0522906	0.140574	0.0294295	0.307551	0.138549
22	48870306	MOV10L1	cg18638931	9.25e-05	0.527277	0.060163	0.591987	0.0520582	0.580417	0.0635131	0.521016	0.0701742	0.36929	0.0787733
1	68288565	DIRAS3	cg19114595	0.000282	0.634988	0.0227859	0.676547	0.0273249	0.602287	0.0348795	0.60521	0.0206971	0.470592	0.0477516
7	94123578	PEG10	cg19107595	0.000484	0.530081	0.053038	0.451846	0.0535681	0.481979	0.0851875	0.462069	0.0294127	0.641747	0.0336567
*Probes with predominant methylation in placenta (more than 15% on average higher than every tissue)
Key:
CHR: Chromosome
Std: Standard deviation

## Sheet: Table S8
Table S8. DNA methylation of identified imprinted DMRs in placenta with different gestational ages
CHR	Location	Gene name	TargetID	q value	Average early	Std	Average mid	Std	Average term	Std
3	50286217	SEMA3B	cg14911395	0	0.314067	0.0583843	0.448345	0.0433532	0.315032	0.0593354
12	7234287	PEX5	cg15754084	0	0.468228	0.0882574	0.559717	0.0611518	0.725684	0.0281805
6	109664391	FLJ37396	cg16075940	0	0.576158	0.0716486	0.654433	0.0794097	0.779674	0.0441201
1	149214520	LASS2	cg18611122	0	0.681519	0.0713057	0.727514	0.0533454	0.848747	0.0327116
1	68288565	DIRAS3	cg19114595	0	0.468613	0.0426385	0.470592	0.0477516	0.310675	0.0569506
1	65502972	DNAJC6	cg26304237	0	0.214658	0.0584302	0.218275	0.0663882	0.424455	0.0531887
3	32254265	CMTM8	cg01617750	6.58e-05	0.542931	0.040783	0.597687	0.0428613	0.66118	0.0465087
1	65503082	DNAJC6	cg09082287	9.22e-05	0.397437	0.0913292	0.411584	0.0854597	0.579636	0.049552
19	1443038	REEP6	cg22759185	9.22e-05	0.492558	0.0478506	0.565666	0.0543251	0.665356	0.0871064
20	41575908	L3MBTL	cg23626798	9.22e-05	0.573789	0.0161161	0.557203	0.0304564	0.495586	0.0448594
3	142432606	ACPL2	cg00400028	0.00067	0.494057	0.0390703	0.378711	0.0646292	0.498312	0.0817608
1	68285559	DIRAS3	cg09118625	0.000845	0.505284	0.0314208	0.563253	0.0385681	0.567033	0.026814
Key:
CHR: Chromosome
Std: Standard deviation

## Sheet: Table S9
Table S9. DNA methylation of identified imprinted DMRs with stable methylation patterns in different tissues and gestational ages
CHR	Location	Gene name	TargetID	Average early placenta	Std	Average mid placenta	Std	Average term placenta	Std	Average muscle	Std	Average brain	Std	Average kidney	Std	Average blood	Std
20	56848355	GNAS	cg14597908	0.483024	0.0647417	0.480821	0.0909057	0.4663	0.0832538	0.356085	0.0187975	0.364047	0.0310087	0.348563	0.0244362	0.455955	0.02937
20	56848772	GNAS	cg05558390	0.5188	0.0666479	0.495627	0.0727203	0.491594	0.0868223	0.382938	0.0328168	0.351743	0.0352747	0.374494	0.0531727	0.396615	0.0203272
20	56849616	GNAS	cg24975842	0.572702	0.0413317	0.549229	0.0943148	0.495471	0.092696	0.433845	0.0401278	0.411176	0.0331026	0.429861	0.0272119	0.455678	0.0190149
20	56849901	GNAS	cg18619398	0.522004	0.023707	0.51483	0.0224633	0.534478	0.0483248	0.513946	0.038009	0.479006	0.0220282	0.516383	0.0294662	0.514291	0.0158143
20	56850283	GNAS	cg01355739	0.667963	0.0167186	0.685065	0.0361243	0.688866	0.0566127	0.678692	0.0488385	0.654411	0.0621478	0.696552	0.047731	0.644127	0.0154918
20	56850628	GNAS	cg20582984	0.656814	0.0199565	0.681252	0.0361688	0.681748	0.0552175	0.687116	0.046085	0.677208	0.0411422	0.696907	0.0339462	0.63482	0.0207556
20	56862672	GNAS	cg21988465	0.683902	0.0270131	0.704165	0.0513764	0.645131	0.0320048	0.665303	0.0511166	0.641021	0.0356031	0.695673	0.0556776	0.640528	0.0259173
20	56863253	GNAS	cg07284407	0.607386	0.0353096	0.589034	0.0534193	0.608068	0.037423	0.566896	0.0451976	0.560081	0.0639581	0.591228	0.0376552	0.545761	0.019503
20	56864058	GNAS	cg14203179	0.382772	0.0428891	0.420338	0.0339918	0.413528	0.0454952	0.554273	0.0265754	0.540461	0.0142185	0.538547	0.0282649	0.57004	0.0300326
7	50818058	GRB10	cg12903171	0.43704	0.0364847	0.393213	0.0391969	0.393105	0.0387718	0.353548	0.0332309	0.369863	0.0620784	0.370127	0.0366097	0.394285	0.0445156
7	129919741	MEST	cg18183281	0.631375	0.0288234	0.583935	0.0379465	0.623711	0.0457648	0.592524	0.0424969	0.575149	0.0337278	0.602603	0.0424956	0.719787	0.0421683
4	89837660	NAP1L5	cg12759554	0.577818	0.0475737	0.529812	0.0468269	0.613209	0.0428134	0.55211	0.0615658	0.569443	0.0523384	0.584958	0.0430569	0.612581	0.0262184
19	62043454	PEG3	cg19335327	0.448587	0.0284944	0.444269	0.0301769	0.42723	0.0307302	0.432343	0.0362479	0.448823	0.0269159	0.446942	0.0328116	0.457439	0.0192365
19	62043603	PEG3	cg14849423	0.556823	0.0288557	0.56633	0.0238342	0.552414	0.0283685	0.556823	0.0255475	0.566677	0.0256283	0.566144	0.0236185	0.571616	0.0229718
19	62044081	PEG3	cg19098268	0.681536	0.0251768	0.684978	0.0368498	0.68337	0.0295453	0.676489	0.0391997	0.664668	0.094069	0.686937	0.0506037	0.689415	0.0305697
19	62044469	PEG3	cg18668753	0.417893	0.0241965	0.427681	0.0218253	0.425042	0.0232204	0.392271	0.0384807	0.393979	0.0302816	0.383469	0.0383747	0.452692	0.0264489
6	144370610	PLAGL1	cg25350411	0.463998	0.0244802	0.47037	0.0645986	0.427966	0.0446688	0.484586	0.0473354	0.474562	0.0545112	0.480299	0.108046	0.481761	0.0254461
6	144371522	PLAGL1	cg17895149	0.572178	0.0485658	0.563073	0.0614554	0.559849	0.0709954	0.508103	0.0560373	0.482147	0.0251795	0.524124	0.055989	0.529117	0.0270691
7	94124889	SGCE	cg03682823	0.402113	0.0173194	0.395498	0.0220739	0.365778	0.0249012	0.382815	0.0218209	0.405348	0.0661788	0.386626	0.0394524	0.40805	0.0177665
7	94124891	SGCE	cg18139769	0.479927	0.0174958	0.48299	0.0171486	0.456964	0.0248362	0.476436	0.0171909	0.5	0.0660883	0.489854	0.0390319	0.5005	0.0155135
15	22751346	SNURF	cg18506672	0.534784	0.041652	0.556443	0.0511108	0.525933	0.0864902	0.518585	0.0214153	0.532061	0.0452204	0.518979	0.027668	0.545543	0.0280124
15	22751499	SNURF	cg02125271	0.566257	0.0381863	0.552285	0.0325325	0.598584	0.116208	0.495839	0.0951939	0.505177	0.097418	0.482897	0.0516386	0.496704	0.0337009
19	62041521	ZIM2	cg17663463	0.553438	0.0360963	0.585921	0.0414791	0.54798	0.0494585	0.553475	0.0470901	0.561291	0.0621339	0.577191	0.0578497	0.503894	0.0209734
19	62041816	ZIM2	cg02793099	0.471292	0.0391843	0.469722	0.0787241	0.480756	0.0360223	0.437067	0.0316392	0.482485	0.11686	0.471447	0.0370337	0.460939	0.0152962
19	62041908	ZIM2	cg01656470	0.661878	0.0420205	0.680594	0.0552741	0.689755	0.0477104	0.685749	0.0765954	0.684554	0.0912458	0.707674	0.0679307	0.657856	0.0307781
19	62042104	ZIM2	cg27519373	0.584809	0.0391469	0.606804	0.0444649	0.550778	0.0814055	0.586072	0.0619885	0.599071	0.0593012	0.596286	0.0764966	0.545803	0.0256465
19	62043252	ZIM2	cg22354595	0.575958	0.0372542	0.579454	0.0391786	0.534314	0.0422036	0.596448	0.0854359	0.604325	0.0864342	0.584068	0.0210672	0.580617	0.0367812
19	62043946	ZIM2	cg02162069	0.640518	0.0231412	0.627993	0.024259	0.623124	0.0202204	0.635032	0.0466994	0.640008	0.0862519	0.644238	0.0456993	0.647232	0.0185279
16	3433998	ZNF597	cg14654875	0.330147	0.047309	0.294835	0.0521967	0.272972	0.0509176	0.381966	0.0277417	0.384391	0.0704706	0.383336	0.0393814	0.394424	0.0371079
6	3794271	FAM50B	cg01570885	0.456614	0.0382172	0.486642	0.0623226	0.476335	0.0580159	0.383114	0.0507377	0.404849	0.0554231	0.422332	0.0378411	0.443547	0.0286018
3	193927896	FGF12	cg15543551	0.21551	0.0405168	0.162365	0.0464382	0.190875	0.0840241	0.0669918	0.014642	0.066515	0.0188559	0.0643358	0.0204298	0.141522	0.0309274
11	605519	IRF7	cg16541031	0.245424	0.0669022	0.184884	0.0488486	0.195207	0.108456	0.0580482	0.0144996	0.0858025	0.0137182	0.0544608	0.0162606	0.0564342	0.0108276
Key:
CHR: Chromosome
Std: Standard deviation

## Sheet: Table S10
Table S10. Summary of PCR Primers and conditions
Primers for bisulfite pyrosequencing
Gene	Primer	Sequence (5' to 3')	Annealing temperature (°C)	Product length (bp)
APC	Forward	TTTTTTGTTTGTTGGGGATTG	50	290
	Reverse	(5' biotinated)-AATCCRACAACACCTCCATTCTAT
	Sequencing	TTTGTTGGGGATTGG
DNAJC6	Forward	GTTGGTTTTTTATTTTGAGGGAAG	50	246
	Reverse	(5' biotinated)-ATTCTACAACCCTAACTTTTAATTTATCA
	Sequencing	TTATTTTGAGGGAAGGA
DNMT1	Forward	TGGAGGTTGGATTGGAATTGA	50	222
	Reverse	(5' biotinated)-ACCRACCATACCCAAAAAACAC
	Sequencing	AATTGAGGATTTTATTTAAGG
FAM50B	Forward	TTTTGTTTTTAYGTTGTGGGTAG	50	228
	Reverse	(5' biotinated)-ACAAACAATAATACRCAAATAATATTCAC
	Sequencing	AGGGYGGGTTTTTAT
	M-specific sequencing	GCGTGTTGAGTTTTTTC
IGFBP1	Forward	AGAATTGGATTTTAATTGAGGGTTTGAA	50	189
	Reverse	(5' biotinated)-CCACTTACACCAAAAAATTAATAATTAACA
	Sequencing	GAATTGGATTTTAATTGAGG
LEP	Forward	(5' biotinated)-GGTTTYGYGAGGTGTATATTG	50	301
	Reverse	CATCCCTCCTAACTCAATTTCC
	Sequencing	CCTACCAAAAAAAACCA
MCCC1	Forward	GTGGAGAYGTTTTTATATTTTTGGAT	50	284
	Reverse	(5' biotinated)-CCTCTACCCACTAAACCATAACC
	Sequencing	TTATATTTTTGGATTAGTTTAAAG
RASGRF1	Forward	GGGGTTTYGTTGGTTTTTGAG	50	160
	Reverse	(5' biotinated)-CRCRAACCACTTAATTTACCATTT
	Sequencing	GAGTATTATGTAGAAGGGGA
RHOBTB3	Forward	GTATTTTYGGTTAAGGTTAAGAGGG	50	227
	Reverse	(5' biotinated)-AATTAATAAATACAACRCCCCAACC
	Sequencing	AAGAGGGGGGGAAAT
SORD	Forward	GTGTATTATTAGGGAAAGGTTGTTGG	50	163
	Reverse	(5' biotinated)-ACRCTTCTCCCAAACCCC
	Sequencing	GTATTATTAGGGAAAGGTT
Primers for genotyping PCR
Gene	Primer	Sequence (5' to 3')	Annealing temperature (°C)	Product length (bp)
FAM50B	Forward	CGGGGCTCCTGTTTTCAC	57	149
	Reverse	(5' biotinated)-CCGTGTTGCAAGGCTCTCT
	Sequencing	TGCTGAGCCTTCTCG
MCCC1	Forward	TTCGTGGAGACGCCCTCA	57	102
	Reverse	(5' biotinated)-AACCCGTTCCTCCACTACGAAG
	Sequencing	GGCTCCGACGGTGGC
LEP	Forward	AGGCATGGAGCCCCGTAG	57	54
	Reverse	(5' biotinated)-CGGGGCCTTACCTTGCAAC
	Sequencing	CCCGTAGGAATCGCA
Primers for reverse transcription genotyping PCR
Gene	Primer	Sequence (5' to 3')	Annealing temperature (°C)	Product length (bp)
FAM50B	Forward	TTGGTTGTGCTATTGCTGATGT	60	70
	Reverse	(5' biotinated)-GGCAACACTAAAATACTCAGAAAAGACC
	Sequencing	TGCTGATGTTATGCTTTG
MCCC1	Forward	ATCAGCCCAAAGGTAGGCTCAG	60	271
	Reverse	(5' biotinated)-GTGGCTGTTGTGTACTTCATGG
	Sequencing	AGGCTCAGGCTCCGAC
LEP	Forward	GTAGGAATCGCAGCGCCA	60	66
	Reverse	(5' biotinated)-CACAAGAATCCGCACAGGG
	Sequencing	GGAATCGCAGCGCCA
Primers for bisulfite cloning PCR
Gene	Primer	Sequence (5' to 3')	Annealing temperature (°C)	Product length (bp)
FAM50B	Forward	TTTTGTTTTTAYGTTGTGGGTAG	52	228
	Reverse	ACAAACAATAATACRCAAATAATATTCAC
MCCC1	Forward	GTGGAGAYGTTTTTATATTTTTGGAT	50	284
	Reverse	CCTCTACCCACTAAACCATAACC
Reaction condition and thermal profile for methylation and DNA genotyping
Reagents	Final conc.	Temperature	Cycle
10X HotStarTaq Buffer	1X	Initial denaturation: 95°C	10 min
MgCl2	1.25mM	Denaturation: 95°C	40 sec
dNTP	0.2mM	Annealing: 50~60°C	40 sec	x 40 cycles
Forward primer	200nM	Extension: 72°C	40 sec
Reverse primer	200nM	Final extension: 72°C	7 min
HotStarTaq	0.04U
Total reaction volume	25ul
Reaction condition and thermal profile for RNA genotyping
Reagents	Final conc.	Temperature	Cycle
5X OneStep RT-PCR Buffer	1X	Reverse transcription: 50°C	30 min
dNTP	0.4mM	Initial denaturation: 95°C	15 min
Forward primer	200nM	Denaturation: 95°C	40 sec
Reverse primer	200nM	Annealing: 60°C	40 sec	x 40 cycles
OneStep RT-PCR Enzyme Mix	-	Extension: 72°C	40 sec
Total reaction volume	25ul	Final extension: 72°C	10 min

[truncated: 1 more sheets: Table S11]
